# Supplementary material for: Genome-Wide Identification, Classification, and Expression Analysis of 14-3-3 Gene Family in Populus
Source: PLoS One. 2015 Apr 13;10(4):e0123225. doi: 10.1371/journal.pone.0123225 (PMC4395111; doi:10.1371/journal.pone.0123225)
Supplement: S1 Table — (XLSX) [file pone.0123225.s004.xlsx]

## Sheet: TabS
Species	Gene	Gene ID	Transcript ID (Primary)	CDS Seq	AA Seq
A. thaliana	AtGRF14	AT1G22290	AT1G22290.2	ATGGAGAATGAACAATCAACGCACGTTCACTTCGCGAGTCTCTCTTCGTCAAGCGAGCGCTACAATGAAACATTTGAAGAGATAAAGAAAGCGATGAAGAAAAGTGTTCAGCTTAAAGCGGAGCTATCAGCAAAGGAGAGAAATCTTGTATCAGTGGGGTACAAGAATGTGATTAGCGCAAGGAGAGCTTCATTGGAAATACTATCATCCATTGTGCAAAAGGAAGAGTCAAAAGGAAATGAGGAAAATGTCAAGAAGCTTAAGAATTATCGAAACAAGGTTGAAGATGAGCTTGCCAAAATTTGTAATGACATCCTGTCCGTCATCAATAAGCAACTCATTCCATCGTCTACCACTGTGGACTCCTCTGTTCTTTTCTACAATATGCTGGCAGACTTC…	MENEQSTHVHFASLSSSSERYNETFEEIKKAMKKSVQLKAELSAKERNLVSVGYKNVISARRASLEILSSIVQKEESKGNEENVKKLKNYRNKVEDELAKICNDILSVINKQLIPSSTTVDSSVLFYNMLADFSSNAESKEATDQSLDAYKRLVWYQQFQLYMTLNWTSVFLNSPESAYQLAKQAFDDAINEFDNLTEREEVIFLFPYLPPLMIDR*
	AtGRF10	AT1G22300	AT1G22300.1	ATGGAGAATGAGAGGGAAAAGCAGGTTTACTTGGCTAAGCTCTCCGAGCAAACCGAAAGATACGATGAAATGGTGGAGGCGATGAAGAAAGTTGCTCAGCTTGATGTGGAGCTAACTGTGGAAGAGAGGAATCTTGTATCTGTAGGGTACAAGAATGTGATTGGTGCAAGGAGAGCATCATGGAGAATACTATCTTCCATTGAGCAGAAGGAAGAGTCCAAGGGAAATGATGAAAATGTCAAGAGGCTTAAGAATTATCGTAAGAGAGTTGAAGATGAGCTTGCTAAAGTTTGTAATGACATCTTGTCTGTCATTGATAAGCATCTCATTCCATCGTCTAACGCTGTGGAGTCAACTGTCTTTTTCTACAAAATGAAAGGAGATTACTATCGCTATCTT…	MENEREKQVYLAKLSEQTERYDEMVEAMKKVAQLDVELTVEERNLVSVGYKNVIGARRASWRILSSIEQKEESKGNDENVKRLKNYRKRVEDELAKVCNDILSVIDKHLIPSSNAVESTVFFYKMKGDYYRYLAEFSSGAERKEAADQSLEAYKAAVAAAENGLAPTHPVRLGLALNFSVFYYEILNSPESACQLAKQAFDDAIAELDSLNEESYKDSTLIMQLLRDNLTLWTSDLNEEGDERTKGADEPQDEN*
	AtGRF12	AT1G26480	AT1G26480.1	ATGTCATCATCAGGATCCGACAAAGAGAGAGAGACTTTTGTCTATATGGCTAAGCTCTCCGAACAAGCCGAGCGATACGACGAGATGGTGGAGACGATGAAGAAAGTGGCGAGGGTTAATAGCGAGCTGACTGTGGAAGAGAGGAATCTGTTGTCGGTTGGTTACAAGAACGTGATCGGAGCAAGAAGAGCTTCGTGGAGGATAATGTCGTCCATCGAGCAGAAAGAAGAGTCTAAAGGCAATGAATCAAACGTGAAACAAATCAAGGGTTATCGCCAAAAGGTAGAAGATGAGCTCGCTAACATTTGCCAAGACATTCTCACCATCATTGATCAGCATCTCATCCCTCACGCTACCTCAGGGGAAGCTACCGTCTTCTACTACAAGATGAAAGGAGAT…	MSSSGSDKERETFVYMAKLSEQAERYDEMVETMKKVARVNSELTVEERNLLSVGYKNVIGARRASWRIMSSIEQKEESKGNESNVKQIKGYRQKVEDELANICQDILTIIDQHLIPHATSGEATVFYYKMKGDYYRYLAEFKTEQERKEAAEQSLKGYEAATQAASTELPSTHPIRLGLALNFSVFYYEIMNSPERACHLAKQAFDEAIAELDTLSEESYKDSTLIMQLLRDNLTLWTSDLPEDGGEDNIKTEESKQEQAKPADATEN*
	AtGRF11	AT1G34760	AT1G34760.1	ATGGAGAACGAGAGAGCGAAGCAAGTGTACTTGGCGAAACTCAACGAGCAAGCTGAGAGATACGATGAGATGGTTGAAGCAATGAAGAAAGTTGCAGCTCTTGATGTAGAGCTCACCATTGAAGAGAGGAATCTTTTATCTGTTGGTTACAAAAATGTGATTGGTGCTAGGAGAGCATCGTGGAGGATCCTTTCTTCGATCGAGCAGAAAGAAGAATCGAAAGGAAACGAACAAAATGCCAAGAGGATTAAGGATTACAGGACAAAAGTTGAAGAAGAACTCTCCAAGATTTGTTACGATATTTTGGCTGTCATCGATAAGCATCTTGTCCCATTCGCAACTTCGGGAGAATCCACCGTCTTCTACTACAAAATGAAAGGAGATTATTTCAGATACTTG…	MENERAKQVYLAKLNEQAERYDEMVEAMKKVAALDVELTIEERNLLSVGYKNVIGARRASWRILSSIEQKEESKGNEQNAKRIKDYRTKVEEELSKICYDILAVIDKHLVPFATSGESTVFYYKMKGDYFRYLAEFKSGADREEAADLSLKAYEAATSSASTELSTTHPIRLGLALNFSVFYYEILNSPERACHLAKRAFDEAIAELDSLNEDSYKDSTLIMQLLRDNLTLWTSDLEEGGEQSKGHNQQDEVNKI*
	AtGRF4	AT1G35160	AT1G35160.2	ATGGCGGCACCACCAGCATCATCCTCGGCGAGGGAAGAGTTCGTGTACCTCGCAAAGCTCGCAGAGCAAGCGGAACGTTACGAAGAAATGGTTGAATTCATGGAAAAAGTCGCTGAAGCCGTTGACAAAGACGAACTCACCGTCGAAGAACGTAATCTCCTCTCCGTCGCTTACAAAAACGTAATCGGCGCTCGTCGTGCTTCCTGGAGAATCATCTCTTCCATTGAACAAAAAGAAGAGAGTCGTGGTAACGATGACCATGTGACCACGATCCGTGATTACAGAAGCAAGATCGAATCTGAGTTATCGAAAATCTGTGACGGTATTCTTAAGCTTCTTGATACTAGACTTGTTCCTGCTTCTGCTAATGGAGATTCTAAGGTTTTTTACCTTAAGATG…	MAAPPASSSAREEFVYLAKLAEQAERYEEMVEFMEKVAEAVDKDELTVEERNLLSVAYKNVIGARRASWRIISSIEQKEESRGNDDHVTTIRDYRSKIESELSKICDGILKLLDTRLVPASANGDSKVFYLKMKGDYHRYLAEFKTGQERKDAAEHTLTAYKAAQDIANAELAPTHPIRLGLALNFSVFYYEILNSPDRACNLAKQAFDEAIAELDTLGEESYKDSTLIMQLLRDNLTLWTSDMQFCIMYDNTLMSFLVLISDSVVLISTINQDESPEEIKEAAAPKPAEEQKEI*
	AtGRF13	AT1G78220	AT1G78220.1	ATGGAGAATGAGAGAGAAAAGCTGATTTACTTGGCTAAGCTCGGTTGCCAAGCTGGAAGATATGATGATGTGATGAAATCGATGAGAAAAGTATGTGAGCTTGATATAGAGCTAAGTGAAGAGGAAAGAGACCTACTAACAACTGGATACAAGAATGTCATGGAGGCTAAGAGAGTTTCATTGAGAGTAATATCATCCATTGAAAAAATGGAAGACTCGAAAGGAAACGACCAAAATGTGAAACTGATAAAAGGACAACAAGAAATGGTTAAATATGAGTTTTTCAATGTTTGTAATGACATTTTGTCTCTCATTGATTCTCATCTCATACCATCAACTACTACTAATGTCGAATCAATTGTCCTTTTTAACAGAGTGAAAGGAGATTATTTTCGATAT…	MENEREKLIYLAKLGCQAGRYDDVMKSMRKVCELDIELSEEERDLLTTGYKNVMEAKRVSLRVISSIEKMEDSKGNDQNVKLIKGQQEMVKYEFFNVCNDILSLIDSHLIPSTTTNVESIVLFNRVKGDYFRYMAEFGSDAERKENADNSLDAYKVAMEMAENSLAPTNMVRLGLALNFSIFNYEIHKSIESACKLVKKAYDEAITELDGLDKNICEESMYIIEMLKYNLSTWTSGDGNGNKTDG*
	AtGRF2	AT1G78300	AT1G78300.1	ATGGCGTCTGGGCGTGAAGAGTTCGTATACATGGCTAAGCTCGCGGAGCAAGCGGAGAGGTACGAAGAGATGGTAGAGTTTATGGAGAAAGTCTCCGCCGCCGTTGATGGCGATGAACTCACCGTAGAAGAGCGAAATCTTCTCTCCGTCGCTTATAAGAATGTGATTGGTGCTCGCCGTGCCTCGTGGCGTATCATTTCATCGATCGAGCAGAAGGAAGAGAGCCGTGGTAACGATGACCACGTCACGGCGATCCGTGAATATAGGTCTAAGATCGAGACGGAACTCTCCGGAATCTGCGACGGAATCCTTAAGTTGCTTGACTCTAGACTCATCCCTGCCGCTGCTTCTGGTGATTCCAAGGTCTTTTACCTTAAGATGAAGGGAGATTATCACAGG…	MASGREEFVYMAKLAEQAERYEEMVEFMEKVSAAVDGDELTVEERNLLSVAYKNVIGARRASWRIISSIEQKEESRGNDDHVTAIREYRSKIETELSGICDGILKLLDSRLIPAAASGDSKVFYLKMKGDYHRYLAEFKTGQERKDAAEHTLAAYKSAQDIANAELAPTHPIRLGLALNFSVFYYEILNSPDRACNLAKQAFDEAIAELDTLGEESYKDSTLIMQLLRDNLTLWTSDMQDDAADEIKEAAAPKPTEEQQ*
	AtGRF15	AT2G10450	AT2G10450.1	ATGTGTTGTTACTTTGCCACTAGGATTGTTTACGGCCTGCAACCGGAGGCTCTGATGATGTTGGATGCATTGGGTGATGAATTATACAAGGACAGTACCCTGATTATGAAGATTCTTAGAGACAATCTCACTTTCTGGACTTCAGATATGACTGACGAAGCAGGAGATGAGATCAAGGAGGCAGAACCAAAGGTCTTGTGCAAATGTCATTCTTGTTTCACTGTCTTGTCGGAACCAAAGCATAGTTAA	MCCYFATRIVYGLQPEALMMLDALGDELYKDSTLIMKILRDNLTFWTSDMTDEAGDEIKEAEPKVLCKCHSCFTVLSEPKHS*
	AtGRF9	AT2G42590	AT2G42590.3	ATGGGTTCTGGAAAAGAGCGTGACACTTTCGTCTACCTCGCTAAGCTCTCTGAGCAAGCTGAGCGTTATGAAGAAATGGTGGAATCAATGAAAAGTGTTGCGAAATTGAATGTTGATCTGACGGTGGAAGAGAGGAACTTACTCTCTGTGGGTTACAAGAACGTGATTGGTTCAAGGAGAGCTTCGTGGAGGATCTTCTCGTCGATTGAACAAAAGGAAGCAGTGAAAGGGAATGATGTTAATGTAAAGAGGATCAAAGAGTATATGGAGAAGGTTGAGTTAGAGCTTTCTAACATATGCATTGATATTATGTCTGTCTTAGATGAGCATCTCATTCCTTCGGCTTCCGAGGGTGAATCTACTGTCTTCTTCAACAAGATGAAAGGTGACTATTACCGC…	MGSGKERDTFVYLAKLSEQAERYEEMVESMKSVAKLNVDLTVEERNLLSVGYKNVIGSRRASWRIFSSIEQKEAVKGNDVNVKRIKEYMEKVELELSNICIDIMSVLDEHLIPSASEGESTVFFNKMKGDYYRYLAEFKSGNERKEAADQSLKAYEIATTAAEAKLPPTHPIRLGLALNFSVFYYEIMNAPERACHLAKQAFDEAISELDTLNEESYKDSTLIMQLLRDNLTLWTSDISEEGGDDAHKTNGSAKPGAGGDDAEVSIRDSFTRGKSN*
	AtGRF7	AT3G02520	AT3G02520.1	ATGTCGTCTTCTCGGGAAGAGAATGTGTACTTAGCCAAGTTAGCTGAGCAAGCTGAACGTTATGAGGAAATGGTTGAGTTCATGGAGAAAGTTGCAAAGACTGTTGACACCGATGAGCTTACTGTCGAAGAGAGAAACCTCTTGTCTGTTGCTTACAAGAACGTCATTGGTGCTAGGAGAGCTTCCTGGAGGATCATATCTTCCATTGAACAGAAGGAAGAAAGCAGAGGAAACGATGATCATGTTTCCATTATCAAGGACTACAGAGGAAAGATCGAAACTGAACTCAGCAAAATCTGTGATGGAATACTCAATCTTCTGGATTCTCACCTTGTTCCCACTGCATCTTTGGCCGAGTCCAAAGTCTTTTACCTCAAAATGAAAGGAGATTACCACAGG…	MSSSREENVYLAKLAEQAERYEEMVEFMEKVAKTVDTDELTVEERNLLSVAYKNVIGARRASWRIISSIEQKEESRGNDDHVSIIKDYRGKIETELSKICDGILNLLDSHLVPTASLAESKVFYLKMKGDYHRYLAEFKTGAERKEAAESTLVAYKSAQDIALADLAPTHPIRLGLALNFSVFYYEILNSPDRACSLAKQAFDEAISELDTLGEESYKDSTLIMQLLRDNLTLWNSDINDEAGGDEIKEASKHEPEEGKPAETGQ*
	AtGRF1	AT4G09000	AT4G09000.2	ATGGCGACACCAGGAGCTTCCTCAGCAAGAGATGAATTCGTATACATGGCGAAACTCGCCGAACAAGCAGAGCGTTACGAAGAAATGGTTGAATTCATGGAGAAAGTCGCGAAAGCTGTTGACAAAGACGAACTCACCGTCGAAGAACGTAATCTCCTCTCCGTCGCTTACAAAAACGTCATCGGAGCTCGTCGTGCTTCGTGGAGAATCATTTCATCGATCGAACAAAAGGAGGAGTCTCGCGGTAACGATGACCACGTTTCGTTGATCCGTGACTACAGAAGCAAAATCGAAACGGAACTTTCTGATATCTGTGACGGAATCCTTAAGCTTCTCGATACGATTCTCGTTCCCGCTGCTGCTTCTGGAGATTCGAAGGTGTTTTATCTGAAGATGAAA…	MATPGASSARDEFVYMAKLAEQAERYEEMVEFMEKVAKAVDKDELTVEERNLLSVAYKNVIGARRASWRIISSIEQKEESRGNDDHVSLIRDYRSKIETELSDICDGILKLLDTILVPAAASGDSKVFYLKMKGDYHRYLAEFKSGQERKDAAEHTLTAYKAAQDIANSELAPTHPIRLGLALNFSVFYYEILNSPDRACNLAKQAFDEAIAELDTLGEESYKDSTLIMQLLRDNLTLWTSDMQIWISSLFDAFFWSNSDFGDCQLFYILIHSSILLSCGLILIMMILSNVFFNQDDVADDIKEAAPAAAKPADEQQS*
	AtGRF6	AT5G10450	AT5G10450.4	ATGGCGGCGACATTAGGCAGAGACCAGTATGTGTACATGGCGAAGCTCGCCGAGCAGGCGGAGCGTTACGAAGAGATGGTTCAATTCATGGAACAGCTCGTTACAGGCGCTACTCCAGCGGAAGAGCTCACCGTTGAAGAGAGGAATCTCCTCTCTGTTGCTTACAAAAACGTGATCGGATCTCTACGCGCCGCCTGGAGGATCGTGTCTTCGATTGAGCAGAAGGAAGAGAGTAGGAAGAACGACGAGCACGTGTCGCTTGTCAAGGATTACAGATCTAAAGTTGAGTCTGAGCTTTCTTCTGTTTGCTCTGGAATCCTTAAGCTCCTTGACTCGCATCTGATCCCATCTGCTGGAGCGAGTGAGTCTAAGGTCTTTTACTTGAAGATGAAAGGTGAT…	MAATLGRDQYVYMAKLAEQAERYEEMVQFMEQLVTGATPAEELTVEERNLLSVAYKNVIGSLRAAWRIVSSIEQKEESRKNDEHVSLVKDYRSKVESELSSVCSGILKLLDSHLIPSAGASESKVFYLKMKGDYHRYMAEFKSGDERKTAAEDTMLAYKAAQDIAAADMAPTHPIRLGLALNFSVFYYEILNSSDKACNMAKQAFEEAIAELDTLGEESYKDSTLIMQLLRDNLTLWTSDMQTNQMHHIRDIKEHVKTEITAKPCVLSYYYSM*
	AtGRF5	AT5G16050	AT5G16050.1	ATGTCTTCTGATTCGTCCCGGGAAGAGAATGTGTACTTGGCCAAGTTAGCCGAGCAAGCTGAGCGTTACGAGGAAATGGTTGAGTTCATGGAGAAAGTTGCAAAGACCGTGGAGACCGAGGAACTTACTGTTGAAGAGAGGAATCTCTTGTCTGTTGCTTACAAGAACGTGATTGGTGCTAGGAGAGCTTCTTGGAGGATTATCTCTTCCATTGAGCAGAAGGAAGATAGCAGGGGCAACAGTGATCATGTTTCGATTATCAAGGATTACAGAGGCAAGATTGAAACTGAGCTCAGCAAGATTTGTGATGGCATTTTGAACCTTCTTGAGGCTCATCTCATTCCTGCTGCTTCTTTGGCTGAGTCCAAAGTTTTTTACCTGAAGATGAAGGGAGATTAT…	MSSDSSREENVYLAKLAEQAERYEEMVEFMEKVAKTVETEELTVEERNLLSVAYKNVIGARRASWRIISSIEQKEDSRGNSDHVSIIKDYRGKIETELSKICDGILNLLEAHLIPAASLAESKVFYLKMKGDYHRYLAEFKTGAERKEAAESTLVAYKSAQDIALADLAPTHPIRLGLALNFSVFYYEILNSSDRACSLAKQAFDEAISELDTLGEESYKDSTLIMQLLRDNLTLWTSDLNDEAGDDIKEAPKEVQKVDEQAQPPPSQ*
	AtGRF3	AT5G38480	AT5G38480.1	ATGTCGACAAGGGAAGAGAATGTTTACATGGCGAAATTAGCCGAACAAGCTGAACGTTACGAAGAAATGGTTGAATTCATGGAGAAAGTTGCGAAAACTGTTGATGTTGAGGAACTTTCAGTTGAAGAGAGGAATCTTCTCTCTGTTGCTTACAAGAACGTGATTGGAGCGAGAAGAGCTTCGTGGAGAATCATTTCTTCGATTGAGCAGAAAGAAGAGAGCAAAGGGAACGAAGATCATGTTGCTATTATCAAGGATTACAGAGGAAAGATTGAATCCGAGCTTAGCAAAATCTGTGATGGGATTTTGAATGTTCTTGAAGCTCATCTTATTCCTTCTGCTTCACCAGCTGAATCTAAAGTGTTTTATCTTAAGATGAAGGGTGATTATCATAGGTAT…	MSTREENVYMAKLAEQAERYEEMVEFMEKVAKTVDVEELSVEERNLLSVAYKNVIGARRASWRIISSIEQKEESKGNEDHVAIIKDYRGKIESELSKICDGILNVLEAHLIPSASPAESKVFYLKMKGDYHRYLAEFKAGAERKEAAESTLVAYKSASDIATAELAPTHPIRLGLALNFSVFYYEILNSPDRACSLAKQAFDDAIAELDTLGEESYKDSTLIMQLLRDNLTLWTSDMTDEAGDEIKEASKPDGAE*
	AtGRF8	AT5G65430	AT5G65430.3	ATGGCGACGACCTTAAGCAGAGATCAATATGTCTACATGGCGAAGCTCGCCGAGCAAGCCGAGCGTTACGAAGAGATGGTTCAATTCATGGAACAGCTCGTAAGTGGAGCTACACCGGCCGGTGAGCTGACCGTAGAAGAGAGGAATCTTCTCTCGGTCGCGTATAAGAACGTGATTGGATCTCTTCGTGCGGCATGGAGAATCGTGTCTTCGATTGAGCAAAAGGAAGAGAGCAGGAAGAACGAAGAACACGTGTCGCTTGTTAAGGATTACAGATCTAAAGTTGAGACTGAGCTTTCTTCGATCTGTTCTGGGATTCTCAGGTTACTTGATTCGCATCTAATTCCTTCAGCTACTGCCAGTGAGTCTAAGGTTTTTTACCTGAAGATGAAAGGAGAT…	MATTLSRDQYVYMAKLAEQAERYEEMVQFMEQLVSGATPAGELTVEERNLLSVAYKNVIGSLRAAWRIVSSIEQKEESRKNEEHVSLVKDYRSKVETELSSICSGILRLLDSHLIPSATASESKVFYLKMKGDYHRYLAEFKSGDERKTAAEDTMIAYKAAQDVAVADLAPTHPIRLGLALNFSVFYYEILNSSEKACSMAKQAFEEAIAELDTLGEESYKDSTLIMQLLRDNLTLWTSDMQVCPILYFHIQLHHQKLAY*
P. trichocarpa	PtGRF13	Potri.001G125600	Potri.001G125600.1	ATGGATGTACGTCAAAATTCAGTGTATTCTGCCAAACTTGCTGAACAGGCGAAACGCTACAATGAGATGTTGGATCACATGAAGTATATTGCAAAGCTTGACGTTGAGTTGACAACCGAGGAGCGGAATTTGCTGCGTATTGGATGCAAGAATGTAATGGGCCCAAGAAGAGAATCATGGAGAATGCTTTCATCCATAGAGGAAAAGGAACAAGCCAAAGGGAACCAAGTTAATGCGAAGAGGATCGAGGAGTATAGACGGAAGATTGAGTCCGAACTCACAAGTATATGCAACGATATCATACAATTGATTGATGATCATCTACTCCCTTCAACTTCCCAGTGTGAATCCTGTGTCTTCTATCATAGGATGAAGGGAGATTATTACAGGTATCTAGCA…	MDVRQNSVYSAKLAEQAKRYNEMLDHMKYIAKLDVELTTEERNLLRIGCKNVMGPRRESWRMLSSIEEKEQAKGNQVNAKRIEEYRRKIESELTSICNDIIQLIDDHLLPSTSQCESCVFYHRMKGDYYRYLAEFKVGIEMEKAASESMKAYDIGIKAASKLAPTNLVRLSLALNFSVLLYDIMKFPEKAFFHAKNAYDEAIPILDNLNKESQKDSMLILEILLDNVRLWSYDILEN*
	PtGRF9a	Potri.001G392200	Potri.001G392200.1	ATGGATTCTTCAAAAGATCGCGAGAACTTCGTCTACGTCGCCAAGCTCGCCGAGCAAGCTGAACGCTACGATGAAATGGTGGATGCGATGAAGAAAGTAGCAAAGCTTGATGTTGAACTAACGGTGGAGGAGAGAAACTTACTCTCTGTGGGCTACAAGAATGTGATCGGTGCGAGAAGGGCGTCGTGGAGAATCTTGTCATCTATTGAGCAGAAGGAGGAGTCGAAAGGGAATGAGACGAATGTGAAGAGGATCAAGGAGTATAGGCAGAAGGTGGAAGCAGAGTTAACAGGCATTTGCCATGATATCATGACAGTGATTGATGAGCATCTTATTCCATCATGTACAGCTGGGGAATCCACTGTGTTTTACTACAAGATGAAAGGTGATTATTACCGG…	MDSSKDRENFVYVAKLAEQAERYDEMVDAMKKVAKLDVELTVEERNLLSVGYKNVIGARRASWRILSSIEQKEESKGNETNVKRIKEYRQKVEAELTGICHDIMTVIDEHLIPSCTAGESTVFYYKMKGDYYRYLAEFKSGNERKEAADQSLKAYELVLRRRKVLELAFLKFTATTTAASDLSPTHPIRLGLALNFSVFYYEIMNSPERACHLAKQAFDEAISELDTLSEESYKDSTLIMQLLRDNLTLWTSDIPEDGEDQKMETSARTGEGEDAE*
	PtGRF11a	Potri.002G097500	Potri.002G097500.1	ATGGAGAAGGAGAGAGAGCAGCAGGTTTACTCGGCGAGACTTGCAGAGCAAGCTGAGAGATACGATGAGATGGTAGAAGCAATGAACAAAGTTGCAAGGTTGGATGTGGAGTTGACAGTGGAGGAGAGGAATCTGGTGTCTGTGGGTTACAAGAATGTCATTGGCGCAAGAAGAGCATCATGGAGAATACTATCTTCCATTGAACAGAAGGAGGAGGCCAAGGGGAATGAACAGAATGTGAAGAGGATAAAGCAGTACAGGCAGAGGGTTGAAGATGAACTTGCAAAGATCTGCAATGATATATTATCAGTCATTGATCAGCATCTCATCCCATCCTCCTCAACTGGGGAATCAACTGTCTTTTACTATAAGATGAAGGGAGACTATTATCGTTATTTA…	MEKEREQQVYSARLAEQAERYDEMVEAMNKVARLDVELTVEERNLVSVGYKNVIGARRASWRILSSIEQKEEAKGNEQNVKRIKQYRQRVEDELAKICNDILSVIDQHLIPSSSTGESTVFYYKMKGDYYRYLAEFRSADERKEAADQSLKSYEAATSTAISDLPPTHPIRLGLALNFSVFYYEILNSPERACHLAKQAFDDAIAELDSLNEESYKDSTLIMQLLRDNLTLWTSDLSEEGGDIRTVEPRAEK*
	PtGRF1/2/4a	Potri.002G099800	Potri.002G099800.1	ATGGCTGTCACACCATCAGCTCGCGAGGAAAATGTTTACATGGCAAAACTCGCCGAGCAAGCCGAACGTTACGAAGAAATGGTGGAGTACATGGAGAAAGTCTCTGCCTCCCTCGAGAACGAGGAACTCACCGTGGAAGAGCGAAACCTCCTCTCTGTGGCTTACAAAAACGTGATCGGAGCTAGACGTGCTTCGTGGAGGATTATTTCCTCGATCGAGCAGAAAGAGGAGAGTCGTGGTAACGAAGACCATGTGTCTGTGATCCGTGACTACAGGGCTAAGATTGAGACCGAACTGTCTTCGATCTGTGACGGGATCTTGAAGTTGCTCGATTCGAGGTTGATTCCAACGGCCTCGGCTGGTGATTCGAAGGTGTTCTATTTGAAGATGAAGGGAGAT…	MAVTPSAREENVYMAKLAEQAERYEEMVEYMEKVSASLENEELTVEERNLLSVAYKNVIGARRASWRIISSIEQKEESRGNEDHVSVIRDYRAKIETELSSICDGILKLLDSRLIPTASAGDSKVFYLKMKGDYHRYLAEFKTGAERKEAAESTLTAYKAAQDIANAELAPTHPIRLGLALNFSVFYYEILNSPDRACSLAKQAFDEAIAELDTLGEESYKDSTLIMQLLRDNLTLWTSDMQDDGADEIKEAAPKPGDEQQ*
	PtGRF6/8a	Potri.002G103800	Potri.002G103800.1	ATGGCAACCACCACCACTGTCCCAGACAACCTCACCAGAGACCAATATGTGTACCTTGCCAAGCTCGCCGAGCAAGCCGAACGCTACGAGGAGATGGTCCAGTTCATGCAAAAGCTGGTCCTCGGCAACACACCTGTCGGTGAACTCAACGTTGAGGAACGCAACCTCCTCTCTGTCGCTTACAAAAACGTGATCGGCTCACTTCGTGCTGCCTGGAGGATTGTGTCTTCAATTGAGCAGAAAGAGGAAGGGAGAAAGAACGAGGAACATGTTGTGCTTGTTAAGGAATATAGATCTAAAGTCGAGAGTGAGTTATCTGATATTTGTGCTAGTATTCTGAGGCTGTTGGACTCGAATCTGATACCGTCCGCTACTGCGAGTGAATCCAAGGTTTTTTAT…	MATTTTVPDNLTRDQYVYLAKLAEQAERYEEMVQFMQKLVLGNTPVGELNVEERNLLSVAYKNVIGSLRAAWRIVSSIEQKEEGRKNEEHVVLVKEYRSKVESELSDICASILRLLDSNLIPSATASESKVFYLKMKGDYHRYLAEFKAGDERNAAAGDTMLSYKAAQDAASADLAPTHPIRLGLALNFSVFYYEILNQSDKACSMAKQAFEEAIAELDTLGEESYKDSTLIMQLLRDNLTLWTSDVQDQLDEP*
	PtGRF3/5/7a	Potri.004G101700	Potri.004G101700.1	ATGTCGCCAACTGAATCATCACGTGAAGAGCATGTTTACATGGCCAAGTTGGCCGAACAGGCTGAACGTTATGAAGAAATGGTGGAGTTTATGGAGAAAGTTGCAAAGACAGTTGATTCGGAGGAGCTAACTGTGGAGGAAAGGAACTTGCTCTCCGTAGCCTACAAAAATGTCATTGGAGCTAGGAGGGCTTCTTGGAGGATCATATCTTCCATTGAGCAGAAGGAAGAGAGCAGAGGAAATGAAGATCATGTCACAATCATCAAGGAGTACAGGGGCAAAATTGAAGCTGAGCTCAGCAAGATCTGTGACGGAATCTTGAACCTCCTTGAGTCGCATCTTGTTCCCTCTGCCTCATCTGCTGAGTCCAAGGTATTTTACCTCAAGATGAAGGGTGAT…	MSPTESSREEHVYMAKLAEQAERYEEMVEFMEKVAKTVDSEELTVEERNLLSVAYKNVIGARRASWRIISSIEQKEESRGNEDHVTIIKEYRGKIEAELSKICDGILNLLESHLVPSASSAESKVFYLKMKGDYHRYLAEFKTGAERKEAAESTLLAYKSAQDIALTELAPTHPIRLGLALNFSVFYYEILNSPDRACNLAKQAFDEAISELDTLGEESYKDSTLIMQLLRDNLTLWTSDITVSLSLSLSHIHILSPRLHTCTPICTFV*
	PtGRF6/8b	Potri.005G157700	Potri.005G157700.1	ATGGTTACCACCACCACTGTCCCAGACAACCTCACTAGAGACCAATATGTGTACCTCGCCAAGCTCGCCGAGCAAGCCGAACGCTACGAGGAGATGGTCCAGTTCATGCAAAAGCTGGTCCTCGGCAACACACCTGGCGGTGAACTCAACGTTGAGGAACGCAACCTCCTCTCTGTCGCTTACAAAAACGTGATCGGCTCACTTCGTGCTGCCTGGAGGATTGTGTCTTCGATTGAGCAAAAGGAGGAAGGCAGAAAGAACGAGGATCATGTTGTGTTTGTTAAGGAATATAGATCTAAAGTCGAGAGCGAGTTATCTGATGTTTGTGCTAGTATTTTGAGGTTGTTGGACTCGAATCTCATACCATCTGCTACTGCGAGTGAATCCAAGGTCTTTTAT…	MVTTTTVPDNLTRDQYVYLAKLAEQAERYEEMVQFMQKLVLGNTPGGELNVEERNLLSVAYKNVIGSLRAAWRIVSSIEQKEEGRKNEDHVVFVKEYRSKVESELSDVCASILRLLDSNLIPSATASESKVFYLKMKGDYHRYLAEFKVGDERKAAAEDTMLSYKAAQDIAAADLAPTHPIRLGLALNFSVFYYEILNQSDKACSMAKQAFEEAIAELDTLGEESYKDSTLIMQLLRDNLTLWTSDVQVGVSLPLCVSL*
	PtGRF1/2/4b	Potri.005G162400	Potri.005G162400.1	ATGGCAGCCACACCATCTGCTCGCGAGGAAAATGTCTACATGGCGAAACTCGCCGAGCAAGCCGAACGGTATGAAGAAATGGTGGAGTACATGGAGAAAGTCTCCGCCTCCATCGACAACGAGGAACTCACCGTAGAAGAGAGAAACCTCCTCTCTGTGGCTTACAAAAACGTGATCGGAGCTAGACGTGCTTCTTGGAGGATTATTTCCTCGATCGAGCAGAAAGAGGAGAGTCGTGGTAACGAAGACCATGTGTCTGTGATCCGTGACTATAGAGCTAAGATTGAGACCGAACTGTCTTCGATCTGTGACGGGATCTTGAAGTTGCTCGACACCAGGTTGATTCCAACGGCTTCTTCTGGTGATTCGAAGGTGTTTTATTTGAAGATGAAGGGGGAT…	MAATPSAREENVYMAKLAEQAERYEEMVEYMEKVSASIDNEELTVEERNLLSVAYKNVIGARRASWRIISSIEQKEESRGNEDHVSVIRDYRAKIETELSSICDGILKLLDTRLIPTASSGDSKVFYLKMKGDYHRYLAEFKTGAERKEAAESTLTAYKSAQDIANAELAPTHPIRLGLALNFSVFYYEILNSPDRACNLAKQAFDEAIAELDTLGEESYKDSTLIMQLLRDNLTLWTSDMQDDAADEIKEAAPKTGDEQ*
	PtGRF11b	Potri.005G164500	Potri.005G164500.1	ATGCTAAAAGTGGAAACCAACGGCCCATTAGAAAAGTATGTACCAACAAATCTCATCATAACAGTTACCCAGGCAACCAAAAACCGCAATAGCAAAAACAAATCAGACAGGAGAGCGAGAACGAGAGAGATAGAAAGCATGGAGAGGGAGAGAGAACAACAGGTATACTTGGCGAGACTTGCAGAGCAAGCTGAGAGATATGATGAGATGGTAGAAGCAATGAAGAAAGTTGCAAAGTTGGATGTGGAATTGACAGTGGAGGAGAGGAATCTGGTGTCCGTGGGTTACAAGAATGTCATTGGCGCTAGAAGGGCATCGTGGAGGATACTTTCTTCCATTGAACAGAAGGAGGAGGCCAAGGGGAATGAACAGAATGTGAAAAGGATAAAGGAGTACATG…	MLKVETNGPLEKYVPTNLIITVTQATKNRNSKNKSDRRARTREIESMEREREQQVYLARLAEQAERYDEMVEAMKKVAKLDVELTVEERNLVSVGYKNVIGARRASWRILSSIEQKEEAKGNEQNVKRIKEYMQSVEDELAKICNDILSVIDQHLIPSSSTGESTVFYYKMKGDYYRYLAEFKGADERKEAADQSLKAYEAATSTAISDLLPTHPIRLGLALNFSVFYYEILNSPERACRLAKQAFDDAIAELDSLNEDSYKDSTLIMQLLRDNLTLWTSDLPEEGGEQSAADEPKAVVSKTELL*
	PtGRF12a	Potri.008G095000	Potri.008G095000.1	ATGTCAACCGAGAAGGAGAGGGAGACTCATGTTTACATGGCCAAGCTCGCTGAACAGGCCGAGCGCTATGACGAGATGGTTGAGAGCATGAAAAATGTTGCCAAACTTAATTGTGACCTGACTGTGGAGGAGAGGAACCTCCTCTCGGTGGGATACAAAAATGTAATTGGTGCTAGGCGGGCTTCTTGGCGGATCATGTCTTCAATTGAGCAGAAGGAAGAATCTAAAGGAAACGACAGCAATGTTAAACTGATTAAGGGATACCGCCAGAAGGTGGAGGAGGAACTCTCCAAGATTTGCAATGACATCTTGTCCATCATCGATGACCATCTGATCCCCTCTTCCGCCTCAGGAGAAGCAACCGTGTTCTACTACAAGATGAAAGGTGACTACTACCGC…	MSTEKERETHVYMAKLAEQAERYDEMVESMKNVAKLNCDLTVEERNLLSVGYKNVIGARRASWRIMSSIEQKEESKGNDSNVKLIKGYRQKVEEELSKICNDILSIIDDHLIPSSASGEATVFYYKMKGDYYRYLAEFKADQERKDAADQSLKGYEAASATASTDLPSTHPIRLGLALNFSVFYYEIMNSPERACHLAKQAFDEAIAELDTLSEESYKDSTLIMQLLRDNLTLWTSDLPEDGGDDDFKGEESKEKPAEGEH*
	PtGRF12b	Potri.010G159300	Potri.010G159300.1	ATGTCGACCGATAAGGAGAGAGAGACTCACGTTTACATGGCCAAGCTCGCTGAGCAGGCTGAGCGCTATGATGAAATGGTTGAGAGCATGAAAAAAGTTGCCAAACTTAATTGTGAACTGACGGTGGAGGAGAGGAACCTCCTTTCGGTGGGATACAAAAATGTAATTGGGGCTAGGCGAGCTTCTTGGCGGATTATGTCTTCAATTGAGCAGAAGGAAGAATCTAAAGGAAATGACAGCAACGTTAAACTGATTAAGGGTTACTGCCAGAAGGTAGAGGATGAACTCTCCAAGATTTGCAATGACATCCTGTCCATCATTGATGAGTATCTCGTCCCCTCTTCTACCTCAGGAGAAGCAACCGTGTTCTACTACAAGATGAAAGGTGACTACTACCGC…	MSTDKERETHVYMAKLAEQAERYDEMVESMKKVAKLNCELTVEERNLLSVGYKNVIGARRASWRIMSSIEQKEESKGNDSNVKLIKGYCQKVEDELSKICNDILSIIDEYLVPSSTSGEATVFYYKMKGDYYRYLAEFKTDQERKEAAELSLKGYEAASATASTDLPSTHPIRLGLALNFSVFYYEIMNSPERACHLAKQAFDEAIAELDTLSEESYKDSTLIMQLLRDNLTLWTSDLPEDGGDDNFKGEGSREKPAEGEH*
	PtGRF9b	Potri.011G110900	Potri.011G110900.1	ATGGATTCATCAAAGGATCGCGAGAACTTCGTCTACGTCGCTAAGCTCGCCGAGCAAGCTGAACGCTACGACGAAATGGTGGATGCCATGAAGAAAGTGGCGAAACTTGATGTTGAATTAACAGTGGAGGAGAGAAACTTACTCTCTGTGGGATACAAGAATGTGATTGGTGCGAGGAGGGCATCATGGAGAATCTTGTCATCAATTGAGCAGAAGGAGGAGTCAAAAGGGAATGAAACAAATGTGAAGAGGATCAAAGAGTATAGGAAGAAGGTGGAGGCAGAGTTAACTGGCGTTTGCAATGATATCATGACTGTGATTGATGAGCATCTCATTCCATCATCTATACCTGGGGAATCCTCTGTGTTCTACCATAAGATGAAAGGTGATTATTACCGG…	MDSSKDRENFVYVAKLAEQAERYDEMVDAMKKVAKLDVELTVEERNLLSVGYKNVIGARRASWRILSSIEQKEESKGNETNVKRIKEYRKKVEAELTGVCNDIMTVIDEHLIPSSIPGESSVFYHKMKGDYYRYLAEFKSGNERKEAADQSLKAYETATSTAARDLSPTHPIRLGLALNFSVFYYEIMNSPERACHLAKQSFDEAISELDTLSEESYKDSTLIMQLLRDNLTLWTSDIPEDGEDQKMETSARAGGGEDAE*
	PtGRF3/5/7b	Potri.017G113300	Potri.017G113300.1	ATGTCTCCAACTGAACCATCACGTGAAGAGAGTGTTTACATGGCCAAGTTGGCTGAACAGGCCGAACGTTATGAAGAGATGGTGGAGTTTATGGAGAAAGTTGCAAAGACAGTCGATAATGAGGAGCTAACCATGGAGGAAAGGAACTTGCTCTCCGTGGCCTACAAAAATGTGATTGGAGCTAGGAGGGCTTCATGGAGGATCATCTCTTCCATTGAGCAGAAGGAAGAGAGTAGGGGAAATGAAGATCATGTGACAATCATCAAGGAGTACAGGGGAAAGATTGAAGCTGAGCTCAGCAAGATCTGTGACGGAATCTTGAGCCTCCTTGAGACACATCTTGTTCCCTCTGCCTCAGCTGCCGAGTCCAAGGTATTTTACCTCAAGATGAAGGGTGAT…	MSPTEPSREESVYMAKLAEQAERYEEMVEFMEKVAKTVDNEELTMEERNLLSVAYKNVIGARRASWRIISSIEQKEESRGNEDHVTIIKEYRGKIEAELSKICDGILSLLETHLVPSASAAESKVFYLKMKGDYHRYLAEFKTGAERKEAAESTLLSYKSAQDIALSELAPTHPIRLGLALNFSVFYYEILNSPDRACSLAKQAFDEAISELDTLGEESYKDSTLIMQLLRDNLTLWTSDITDEAGDEIKDASKRESGDGPQ*
	PtGRF3/5/7c	Potri.T147900	Potri.T147900.1	ATGTCTCCAACTGAACCATCACGTGAAGAGAGTGTTTACATGGCCAAGTTGGCTGAACAGGCCGAACGTTATGAAGAAATGGTGGAGTTTATGGAGAAAGTTGCAAAGACAGTCGATAATGAGGAGCTAACCATGGAGGAAAGGAACTTGCTCTCCGTGGCCTACAAAAATGTGATTGGAGCTAGGAGGGCTTCATGGAGGATCATCTCTTCCATTGAGCAGAAGGAAGAGAGTAGGGGAAATGAAGATCATGTCACAATCATCAAGGAGTACAGGGGAAAGATCGAAGCTGAGCTCAGCAAGATCTGTGACGGAATCTTGAGCCTCCTTGAGACACATCTTGTTCCCTCCGCCTCAGCTGCTGAGTCCAAGGTATTTTACCTCAAGATGAAGGGTGAT…	MSPTEPSREESVYMAKLAEQAERYEEMVEFMEKVAKTVDNEELTMEERNLLSVAYKNVIGARRASWRIISSIEQKEESRGNEDHVTIIKEYRGKIEAELSKICDGILSLLETHLVPSASAAESKVFYLKMKGDYHRYLAEFKTGAERKEAAESTLLSYKSAQDIALSELAPTHPIRLGLALNFSVFYYEILNSPDRACSLAKQAFDEAISELDTLGEESYKDSTLIMQLLRDNLTLWTSDITVSLSLSLSLS
O. sativa	Os|LOC_Os01g11110.2	LOC_Os01g11110	LOC_Os01g11110.2	ATGGCCCCCAGCGACGACCTCGTCTACATGGCCAAGCTCGCCGAGCAGGCCGAGCGATACGACGAGATGGTGGAGGCAATGAATAGTGTGGCAAAGTTAGACGAGGGGCTGACAAAGGAGGAGAGGAACCTCCTCTCAGTTGGCTACAAGAATTTGATTGGTGCAAAGCGTGCGGCAATGCGTATCATTGGATCCATTGAGCTAAAGGAGGAGACAAAGGGCAAGGAGAGTCATGTAAGGCAGACTGCTGAGTATCGTCGCAAGGTGGAGGCTGAGATGGATAAAATCTGCTGTGATGTCATAAACATTATTGACAAGTACCTTATCCCACATTCCTCTGGAGCTGAGAGCTCAGTCTTCTACTACAAAATGAAGGGAGATTACTACCGGTACCTTGCA…	MAPSDDLVYMAKLAEQAERYDEMVEAMNSVAKLDEGLTKEERNLLSVGYKNLIGAKRAAMRIIGSIELKEETKGKESHVRQTAEYRRKVEAEMDKICCDVINIIDKYLIPHSSGAESSVFYYKMKGDYYRYLAEFKTGTEKIEVSELSLNAYETASKTAQTDLTPTDPIRLGLALNISVFYCEIMNSPDKYVVSHSLPALIYT*
	Os|LOC_Os02g36974.1	LOC_Os02g36974	LOC_Os02g36974.1	ATGTCGCAGCCTGCTGAGCTTTCCCGTGAGGAGAATGTGTACATGGCTAAGCTTGCAGAGCAGGCCGAGAGGTATGAGGAGATGGTTGAGTTCATGGAGAAGGTTGCTAAGACAGTTGACTCTGAGGAGCTCACTGTTGAGGAGCGCAACCTTCTATCAGTTGCTTACAAGAATGTTATTGGTGCTCGCCGTGCGTCATGGCGCATCATATCATCCATTGAACAGAAGGAAGAGAGCCGTGGTAATGAGGATCGTTGCACGCTCATCAAGGAATACAGGGGAAAGATTGAAACTGAGCTCTCCAAGATCTGTGATGGCATCCTCAAGCTTCTTGACTCCCACCTTGTGCCTTCATCCACTGCTCCAGAGTCCAAGGTCTTCTACCTCAAGATGAAAGGC…	MSQPAELSREENVYMAKLAEQAERYEEMVEFMEKVAKTVDSEELTVEERNLLSVAYKNVIGARRASWRIISSIEQKEESRGNEDRCTLIKEYRGKIETELSKICDGILKLLDSHLVPSSTAPESKVFYLKMKGDYYRYLAEFKTGAERKDAAENTMVAYKAAQDIALAELPPTHPIRLGLALNFSVFYYEILNSPDRACNLAKQAFDEAISELDTLSEESYKDSTLIMQLLRDNLTLWTSDISEDAAEEIKEAPKGESGDGQ*
	Os|LOC_Os03g50290.1	LOC_Os03g50290	LOC_Os03g50290.1	ATGTCGCCTGCTGAGGCATCGCGTGAGGAGAATGTGTACATGGCAAAGCTTGCCGAGCAGGCTGAGCGTTACGAGGAAATGGTCGAATTCATGGAGAAGGTGGCAAAGACCACTGATGTTGGTGAGCTCACCGTTGAGGAGCGGAACCTGCTTTCTGTGGCTTACAAGAACGTGATTGGTGCTCGGAGGGCATCGTGGAGGATCATCTCTTCTATTGAGCAGAAGGAGGAGAGCCGTGGGAATGAGGCATATGTTGCATCAATTAAGGAGTACCGTAGCAGGATTGAAACTGAGCTCAGCAAGATCTGTGATGGTATCCTTAAGCTTCTGGATTCCCACCTTGTCCCATCTGCCACTGCTGCAGAGTCCAAGGTGTTCTACCTGAAAATGAAGGGTGAC…	MSPAEASREENVYMAKLAEQAERYEEMVEFMEKVAKTTDVGELTVEERNLLSVAYKNVIGARRASWRIISSIEQKEESRGNEAYVASIKEYRSRIETELSKICDGILKLLDSHLVPSATAAESKVFYLKMKGDYHRYLAEFKSGAERKEAAENTLVAYKSAQDIALADLPTTHPIRLGLALNFSVFYYEILNSPDRACNLAKQAFDDAIAELDTLGEESYKDSTLIMQLLRDNLTLWTSDNAEDGGDEIKEAAKPEGEGH*
	Os|LOC_Os04g38870.1	LOC_Os04g38870	LOC_Os04g38870.1	ATGTCGGCACAGGCGGAGCTTTCCCGTGAGGAGAATGTGTACATGGCCAAGCTCGCTGAGCAAGCCGAGAGGTACGAGGAGATGGTCGAATTCATGGAGAAGGTGGCCAAGACGGTTGACTCTGAGGAGCTCACCGTGGAGGAGCGCAACCTCCTGTCTGTTGCATACAAGAATGTGATTGGAGCCCGCCGTGCGTCATGGCGCATTATCTCCTCCATTGAGCAGAAGGAGGAAAGCCGTGGTAACGAGGACCGTGTCACACTCATCAAGGACTACCGTGGCAAGATCGAGACTGAGCTCACCAAGATTTGCGACGGCATTCTCAAGCTGCTTGAATCCCACCTTGTCCCCTCTTCCACTGCCCCTGAGTCCAAGGTCTTCTACCTCAAAATGAAGGGT…	MSAQAELSREENVYMAKLAEQAERYEEMVEFMEKVAKTVDSEELTVEERNLLSVAYKNVIGARRASWRIISSIEQKEESRGNEDRVTLIKDYRGKIETELTKICDGILKLLESHLVPSSTAPESKVFYLKMKGDYYRYLAEFKTGAERKDAAENTMVAYKAAQDIALAELPPTHPIRLGLALNFSVFYYEILNSPDRACNLAKQAFDEAISELDTLSEESYKDSTLIMQLLRDNLTLWTSDISEDTAEEIREAPKRDSSEGQ*
	Os|LOC_Os08g33370.1	LOC_Os08g33370	LOC_Os08g33370.1	ATGTCTCGGGAGGAGAATGTCTACATGGCCAAGCTGGCCGAGCAGGCTGAAAGGTATGAGGAGATGGTTGAGTACATGGAGAAGGTTGCAAAGACTGTAGATGTGGAAGAGCTCACTGTTGAGGAGCGCAACCTCTTGTCTGTTGCTTACAAGAATGTGATTGGTGCCCGCCGTGCCTCCTGGCGTATTGTCTCATCCATTGAACAGAAGGAGGAGGGTCGTGGCAATGAGGAACATGTTACTCTGATCAAGGAGTACCGTGGCAAGATTGAAGCTGAGCTGAGCAAGATTTGCGATGGTATCCTGAAGTTGCTTGACTCACACCTTGTGCCCTCATCTACTGCTGCAGAATCTAAGGTGTTTTACCTCAAGATGAAGGGTGATTACCACAGGTACCTT…	MSREENVYMAKLAEQAERYEEMVEYMEKVAKTVDVEELTVEERNLLSVAYKNVIGARRASWRIVSSIEQKEEGRGNEEHVTLIKEYRGKIEAELSKICDGILKLLDSHLVPSSTAAESKVFYLKMKGDYHRYLAEFKTGAERKEAAESTMVAYKAAQDIALADLAPTHPIRLGLALNFSVFYYEILNSPDKACNLAKQAFDEAISELDTLGEESYKDSTLIMQLLRDNLTLWTSDLTEDGGDEVKEASKGDACEGQ*
	Os|LOC_Os08g37490.1	LOC_Os08g37490	LOC_Os08g37490.1	ATGGCGGCGGCGGCGGGAGGAGGGACGAGGGAGGAGATGGTGTACATGGCGAAGCTGGCGGAGCAGGCGGAGAGGTACGAGGAGATGGTGGAGTTCATGGAGAAGGTGGTGACGGCGGCGGCGGCGGGCGGGGGTGGGGAGCTCACGGTGGAGGAGAGGAACCTGCTGTCCGTGGCGTACAAGAACGTCATCGGCGCGCGCAGGGCGTCGTGGCGCATCGTGTCCTCCATCGAGCAGAAGGAGGAAGGCCGCGGCGCCGCGGGCCACGCCGCCGCCGCGCGCTCCTACCGCGCCCGCGTCGAGGCCGAGCTCTCCAACATCTGCGCGGGGATACTCCGCCTCCTCGACGAGCGCCTCGTCCCCGCCGCCGCCGCCGTCGACGCCAAGGTCTTCTACCTC…	MAAAAGGGTREEMVYMAKLAEQAERYEEMVEFMEKVVTAAAAGGGGELTVEERNLLSVAYKNVIGARRASWRIVSSIEQKEEGRGAAGHAAAARSYRARVEAELSNICAGILRLLDERLVPAAAAVDAKVFYLKMKGDYHRYLAEFKTGAERKDAADATLAAYQAAQDIAMKELSPTHPIRLGLALNFSVFYYEILNSPDRACTLAKQAFDEAISELDTLGEESYKDSTLIMQLLRDNLTLWTSDMQDDGGDEMRDATKPEDEH*
	Os|LOC_Os11g34450.1	LOC_Os11g34450	LOC_Os11g34450.1	ATGTCGCCGGCGGAGCCGACGAGGGAGGAGAGCGTGTACAAGGCGAAGCTGGCGGAGCAGGCGGAGCGGTACGAGGAGATGGTGGAGTACATGGAGCGCGTGGCGCGCGCGGCGGGGGGCGCCTCCGGCGGGGAGGAGCTCACGGTGGAGGAGCGGAACCTGCTGTCCGTGGCGTACAAGAACGTCATCGGCGCCCGCCGCGCGTCGTGGCGGATCATCTCGTCGATCGAGCAGAAGGAGGAGGGCCGCGGGAACGACGCCCACGCCGCCACCATCCGCTCCTACAGGGGCAAGATCGAGGCCGAGCTCGCCCGCATCTGCGACGGCATCCTGGCCCTGCTCGACTCCCACCTCGTCCCCTCCGCCGGCGCCGCCGAGTCCAAGGTCTTCTACCTCAAG…	MSPAEPTREESVYKAKLAEQAERYEEMVEYMERVARAAGGASGGEELTVEERNLLSVAYKNVIGARRASWRIISSIEQKEEGRGNDAHAATIRSYRGKIEAELARICDGILALLDSHLVPSAGAAESKVFYLKMKGDYHRYLAEFKSGDERKQAAESTMNAYKAAQDIALADLAPTHPIRLGLALNFSVFYYEILNSPDRACNLAKQAFDEAISELDSLGEESYKDSTLIMQLLRDNLTLWTSDANDDGGDEIKEAAAPKEPGDQ*
	Os|LOC_Os11g39540.1	LOC_Os11g39540	LOC_Os11g39540.1	ATGAAGGAGAGGGAGAAGGTGGTGCGACTGGCCAAGCTCGCCGAGCAGGCGGAGAGATACGACGATATGGTGGAATTTATGAAGACACTTGCTAGGATGGATGTGGATATGAGTGCTGAAGAGAGGCTTTTATTTTCAGTTGGTTTTAAGAAAACTATTGGTGCCAGGAGAGCATCATGGAGAATCCTTGAATCACTTGAGCAGAAGGTGACAGCTGGTGACCAACCAGGTGTAACAATAAATGGCTACAAAAAGAAAGTAGAGGATGAACTAAGGGCAGTTTGCAATGAAGTATTATCAATTATTGCTATTCATTGCCTTCCATTGGCCAATTCGGGTGAAAATGTCGTGTTCTTTTATAAGATGAAGGGTGACTACTACCGTTACTTGGCTGAATTT…	MKEREKVVRLAKLAEQAERYDDMVEFMKTLARMDVDMSAEERLLFSVGFKKTIGARRASWRILESLEQKVTAGDQPGVTINGYKKKVEDELRAVCNEVLSIIAIHCLPLANSGENVVFFYKMKGDYYRYLAEFSTGTEKKAATDQSLMAYQAWPCAQLFSLLEIMNSPERASQVAKQALDEATAEINSAGVEGYKDSMLMMQLLKENLALWTSELTGGETSKDDDVVMEG*
B. distachyon	Bd|Bradi1g11290.1	Bradi1g11290	Bradi1g11290.1	ATGTCTACTGCTGAGGCAACCCGTGAGGAGAATGTCTACATGGCCAAGCTCGCCGAGCAGGCTGAGCGTTACGAGGAAATGGTTGAATTCATGGAGAAGGTGGCCAAGACTGCCGATGTCGGTGAGCTCACTGTTGAGGAGCGTAACCTACTTTCTGTGGCTTATAAGAACGTGATTGGTGCCCGGAGGGCATCATGGAGGATCATCTCATCCATTGAGCAGAAGGAGGAGAGCCGTGGGAACGAGGCCTATGTCGCTTCAATCAAGGAGTACCGTACCAGGATTGAAACCGAGCTTAGCAAGATCTGTGATGGCATCCTCAAGCTTCTGGACTCCCACCTTGTCCCCTCAGCCACTGCAGCTGAGTCCAAGGTGTTCTATCTGAAAATGAAGGGTGAC…	MSTAEATREENVYMAKLAEQAERYEEMVEFMEKVAKTADVGELTVEERNLLSVAYKNVIGARRASWRIISSIEQKEESRGNEAYVASIKEYRTRIETELSKICDGILKLLDSHLVPSATAAESKVFYLKMKGDYHRYLAEFKAGAERKEAAENTLVAYKSAQDIALADLPTTHPIRLGLALNFSVFYYEILNSPDRACNLAKQAFDEAIAELDSLGEESYKDSTLIMQLLRDNLTLWTSDNADEGGDEIKEASKPEGEGH*
	Bd|Bradi3g36480.2	Bradi3g36480	Bradi3g36480.2	ATGTCGCGGGAGGACAATGTTTACATGGCCAAGCTGGCTGAGCAGGCAGAAAGGTATGAGGAGATGGTTGAGTACATGGAGAAGGTGGCTAAGACAGTAGATGTCGAAGAGCTCACTGTCGAGGAGCGTAACCTCCTATCTGTTGCCTACAAGAATGTGATTGGGGCTCGCCGTGCTTCATGGCGTATTGTCTCATCCATTGAACAGAAGGAGGAGGGGCGTGGGAACGAGGACCATGTTACTCTGATCAAGGATTACCGTGGCAAGATCGAGGCTGAGCTGAGCAAGATTTGCGATGGTATTCTGAAGTTGCTTGACTCACACCTTGTGCCCATGTCTACTGCTGCTGAGTCAAAGGTGTTTTACCTTAAGATGAAGGGTGATTATCACAGGTACTTG…	MSREDNVYMAKLAEQAERYEEMVEYMEKVAKTVDVEELTVEERNLLSVAYKNVIGARRASWRIVSSIEQKEEGRGNEDHVTLIKDYRGKIEAELSKICDGILKLLDSHLVPMSTAAESKVFYLKMKGDYHRYLAEFKASAERKEAAESTMVAYKAAQDIALAELAPTHPIRLGLALNFSVFYYEILNSPDKACNLAKQAFDEAISELDTLGEESYKDSTLIMQLLRDNLTLWTSDLTEEGAEEGKEASKGEAGEGQ*
	Bd|Bradi3g38640.1	Bradi3g38640	Bradi3g38640.1	ATGGCTGCAGCGGCGGCGGCGGGGACGCGGGAGGAGATGGTGTACATGGCGAAGCTGGCGGAGCAGGCGGAGCGGTACGAGGAGATGGTGGAGTTCATGGAGAAGGTGGTGGCGGCCGCCGGCTCCGGCGAGCTCTCCGTAGAGGAGAGGAACCTGCTCTCCGTCGCCTACAAGAACGTCATCGGCGCGCGCAGGGCCTCCTGGCGCATCGTCTCCTCCATCGAGCAGAAGGAGGAAGGCCGCGGCGCCGCCGGCCACGCCTCCGCCGCCAGGGCCTACAGGGCGCGCGTCGAGGCCGAGCTCTCCAACATCTGCGCCGGCATCCTCCGCCTCCTCGACGAACGCCTCGTCCCGGCGGCTGTCGCCGTTGATGCCAAGGTCTTCTACCTCAAGATGAAG…	MAAAAAAGTREEMVYMAKLAEQAERYEEMVEFMEKVVAAAGSGELSVEERNLLSVAYKNVIGARRASWRIVSSIEQKEEGRGAAGHASAARAYRARVEAELSNICAGILRLLDERLVPAAVAVDAKVFYLKMKGDYHRYLAEFKAAAERKDAADSTLAAYQAAQDIAMKELPPTHPIRLGLALNFSVFYYEILNSPDRACSLAKQAFDEAIAELDSLGEDSYKDSTLIMQLLRDNLTLWTSDMQDDAGDEMRDASKPEDDEH*
	Bd|Bradi3g46960.1	Bradi3g46960	Bradi3g46960.1	ATGGCACAGACTGTGGAGCTTTCCCGTGAGGAGAATGTGTACATGGCTAAGCTTGCAGAACAGGCTGAGAGGTACGAAGAGATGGTTAAGTTCATGGAGAAGGTAGCTAAGACAGTTGACTCTGAGGAACTCACTGTGGAGGAGCGCAACCTTCTATCTGTTGCATACAAGAATGTTATTGGTGCACGCCGTGCCTCGTGGCGCATCATTTCCTCCATTGAGCAGAAGGAAGAGAGTCATGGCAATGATGACCGTGTCACACTCATCAAGGACTACCGTGGAAAGATTGAGACAGAGCTTACCAAGATTTGTGATGGCATCCTCAAGCTTCTTGATTCCCACCTTGTCCCCTCATCCACTGCTCCAGAGTCCAAGGTCTTCTACCTGAAGATGAAGGGT…	MAQTVELSREENVYMAKLAEQAERYEEMVKFMEKVAKTVDSEELTVEERNLLSVAYKNVIGARRASWRIISSIEQKEESHGNDDRVTLIKDYRGKIETELTKICDGILKLLDSHLVPSSTAPESKVFYLKMKGDYYRYVAEFKSGAERKDAAENTMVAYKAAQDIALAELAPTHPIRLGLALNFSVFYYEILNSPDHACNLAKQAFDEAISELDTPSEESYKDSTLIMQLLRDNLTLWISDISEDAAEHIKEAPKGESGDGQ*
	Bd|Bradi4g13970.1	Bradi4g13970	Bradi4g13970.1	ATGGAGGAGAGGGTGAAGGTGGTGTGCATGGCGAAGCTTGCCGAGCAGGCAGAGAGATACGATGATATGGTGGACTTAATGAAGAAACTTGCTAGGATGGATGTGGATATGAGCGGTGAAGAGAGACATCTATTTTCTGTTGGTTTTAAGAATACGATTGGTGCAAAGAGGGCATCATGGAGAATCCTTTCTTCACTTGAGCAAAAGGTGACAACGGGTGAGCAGGCTGGTGGGATGATAAATGATTACAGAAAGAAAGTTGAGGATGAGCTAAGGATGGTTTGCAACGAAATATTGTCAATTATCGCTATTCATTGCCTCCCCTTGGCCAATTCGGGTGAAAACATTGTGTTCTTTTATAAAATGAAAGGTGACTACTACCGTTACCTGGCTGAATTT…	MEERVKVVCMAKLAEQAERYDDMVDLMKKLARMDVDMSGEERHLFSVGFKNTIGAKRASWRILSSLEQKVTTGEQAGGMINDYRKKVEDELRMVCNEILSIIAIHCLPLANSGENIVFFYKMKGDYYRYLAEFSTGTEKKAAADQSLVAYQHAMVVASTELSPVHPIRLGLALNFSVFFYEIMNCHERACQVAKQAFDEATAEINSMGVEGYNDSTLMMQLLKDNLTLWTSELTGGESSKDNDLDMEQG*
	Bd|Bradi4g16640.1	Bradi4g16640	Bradi4g16640.1	ATGTCGCCGGCGGAGCCGACGCGGGAGGAGAGCGTGTACATGGCGAAGCTGGCGGAGCAGGCGGAGCGGTACGAGGAGATGGTGGAGTTCATGGAGCGCGTGGCCAAGGCCACCGGCGGGGCCGGCCCCGGGGAGGAGCTCTCCGTCGAGGAGCGCAACCTGCTGTCCGTCGCCTACAAGAACGTCATCGGCGCCCGCAGGGCCTCCTGGAGGATCATCTCCTCCATCGAGCAGAAGGAGGAAGGCCGGGGCAACGAGTCCCACGCCGCTACCATCCGGACCTACCGCAGCAAGATCGAGGCCGAGCTCGCCAAGATCTGCGACGGCATCCTCGCCCTCCTCGACTCCCACCTCGTCCCTTCCGCCGGCGCCGCCGAGTCCAAGGTCTTCTACCTCAAG…	MSPAEPTREESVYMAKLAEQAERYEEMVEFMERVAKATGGAGPGEELSVEERNLLSVAYKNVIGARRASWRIISSIEQKEEGRGNESHAATIRTYRSKIEAELAKICDGILALLDSHLVPSAGAAESKVFYLKMKGDYHRYLAEFKSGAERKEAAESTMNAYKAAQDIALADLAPTHPIRLGLALNFSVFYYEILNSPDRACNLAKQAFDEAISELDSLGEESYKDSTLIMQLLRDNLTLWTSDTNEDGGDEIKEAPAPKESGDGQ*
	Bd|Bradi5g12510.2	Bradi5g12510	Bradi5g12510.2	ATGTCGGCACCTGCGGAGCTTTCCCGTGAGGAGAATGTGTACATGGCCAAGCTCGCTGAGCAGGCAGAGAGGTACGAGGAGATGGTCGAGTTCATGGAGAAGGTGGCCAAGACAGTTGACTCCGAGGAGCTCACCGTGGAGGAGCGCAACCTTCTCTCTGTTGCGTACAAGAATGTGATTGGCGCCCGCCGTGCCTCTTGGCGCATTATCTCCTCCATCGAACAGAAGGAGGAGAGCCGTGGCAACGAGGACCGGGTCACACTCATCAAGGACTACCGTGGCAAGATCGAGACTGAGCTTACCAAGATCTGCGATGGCATCCTCAAGCTGCTCGAAACCCATCTTGTCCCCTCTTCCACTGCCCCTGAGTCCAAGGTCTTCTACCTTAAGATGAAGGGT…	MSAPAELSREENVYMAKLAEQAERYEEMVEFMEKVAKTVDSEELTVEERNLLSVAYKNVIGARRASWRIISSIEQKEESRGNEDRVTLIKDYRGKIETELTKICDGILKLLETHLVPSSTAPESKVFYLKMKGDYYRYLAEFKSGAERKDAAENTMVAYKAAQDIALAELAPTHPIRLGLALNFSVFYYEILNSPDRACNLAKQAFDEAISELDTLSEESYKDSTLIMQLLRDNLTLWTSDITEDTAEEIREAPKGDSGDGQ*
G. max	Gm|Glyma01g07070.1	Glyma01g07070	Glyma01g07070.1	ATGTCCGCCGAGAAAGAGAGAGAGACCCAGGTTTACTTGGCCAAGCTTGCCGAGCAGGCCGAGAGATACGAAGAAATGGTTGAGTGTATGAAGAAAGTAGCAAAACTTGATCTTGATCTAACTGTGGAAGAAAGGAACCTCCTCTCAGTGGGATACAAAAATGTGATTGGTGCACGAAGGGCCTCTTGGCGCATCATGTCCTCAATTGAGCAGAAGGAAGAGTCTAAGGGAAATGAGCACAATGTTAAACTGATCAAGAGTTACTGCCAAAAAGTTGAGGAGGAACTCTCCAAAATTTGTGGGGACATTCTGACTATTATAGACCAGCATTTGATTCCTTCTTCCGCATCAGCAGAAGCTAGTGTTTTCTACTATAAGATGAAAGGTGATTATTTTCGG…	MSAEKERETQVYLAKLAEQAERYEEMVECMKKVAKLDLDLTVEERNLLSVGYKNVIGARRASWRIMSSIEQKEESKGNEHNVKLIKSYCQKVEEELSKICGDILTIIDQHLIPSSASAEASVFYYKMKGDYFRYLAEFKTDQERKEAAEQSLKGYEAASATANTDLPSTHPIRLGLALNFSVFYYEIMNSPERACHLAKQAFDEAIAELDTLSEESYKDSTLIMQLLRDNLTLWTSDLPEDGGEDSIKAEETKPSEPEH*
	Gm|Glyma02g12930.1	Glyma02g12930	Glyma02g12930.1	ATGTCCGTCGAGAAAGAGAGAGAGACCCAGGTTTACTTGGCCAAGCTTGCCGAGCAGGCCGAGAGATACGAAGAAATGGTTGAGTGTATGAAGAAAGTAGCAAAACTTGATCTTGATCTGACTGTGGAAGAAAGGAACCTTCTCTCAGTGGGATACAAAAATGTGATTGGTGCACGAAGGGCCTCTTGGCGCATAATGTCCTCAATTGAGCAGAAGGAAGAGTCTAAGGGAAATGAGCACAATGTTAAACTGATCAAGAGTTACTGCCAAAAAGTTGAGGAGGAACTCTCCAAAATCTGTGGTGACATTCTGACTATTATAGACCAGCATTTGATTCCTTCTTCCGGATCAGCAGAAGCTAGCGTTTTCTACTACAAGATGAAAGGTGATTATTTTCGG…	MSVEKERETQVYLAKLAEQAERYEEMVECMKKVAKLDLDLTVEERNLLSVGYKNVIGARRASWRIMSSIEQKEESKGNEHNVKLIKSYCQKVEEELSKICGDILTIIDQHLIPSSGSAEASVFYYKMKGDYFRYLAEFKTDQERKEAAEQSLKGYEAASATANTDLPSTHPIRLGLALNFSVFYYEIMNSPERACHLAKQAFDEAIAELDTLSEESYKDSTLIMQLLRDNLTLWTSDLPEDGGEDNIKAEEAKPSEPEH*
	Gm|Glyma02g37120.1	Glyma02g37120	Glyma02g37120.1	ATGGCAGCGAGCGCTCCCACTCCACGCGAAGAGTTCGTGTACATGGCGAAGCTGGCGGAGCAGGCCGAGCGCTACGAGGAGATGGTGGAGTTCATGGAGAAGGTCTCCGCCTCCGCCGAGAGCGAGGAGCTGACCGTGGAGGAGCGCAACCTCCTCTCCGTCGCCTACAAGAACGTAATCGGCGCTCGCCGCGCCTCCTGGCGCATCATCTCCTCCATTGAGCAGAAGGAGGAGAGCCGCGGCAACGAGGACCACGTCGCCGTCATCCGTGACTACCGCTCCAAGATCGAGGCCGAGCTCTCCAACATCTGCGACGGAATCCTCAAGCTCCTCGACACGCGCCTCGTCCCCTCCGCCGCCTCCGGCGACTCCAAGGTCTTCTACCTCAAGATGAAGGGA…	MAASAPTPREEFVYMAKLAEQAERYEEMVEFMEKVSASAESEELTVEERNLLSVAYKNVIGARRASWRIISSIEQKEESRGNEDHVAVIRDYRSKIEAELSNICDGILKLLDTRLVPSAASGDSKVFYLKMKGDYHRYLAEFKTGADRKEAAESTLSAYKAAQDIANTELPPTHPIRLGLALNFSVFYYEILNSPDRACSLAKQAFDEAIAELDTLGEESYKDSTLIMQLLRDNLTLWTSDMQDDGADEIKEAAPKGDGEQN*
	Gm|Glyma04g09820.1	Glyma04g09820	Glyma04g09820.1	ATGGCAGCAGCAGAGGGGCTAAACAGAGAGCAGTACGTGTACTTGGCGAAGCTGTCGGAGCAGGCGGAGCGGTACGAGGAGATGGTGGAGTTCATGCAGAAGGTGGTGGTGGGGTCGACGCCGGCGTCGGAGCTCACGGTGGAGGAGCGCAACCTCCTCTCGGTGGCCTACAAGAACGTCATCGGCTCGCTGCGTGCCGCGTGGCGCATCGTCTCCTCCATCGAGCAGAAGGAGGAGGGCCGCAAGAACGACGACCACGTCTCCCTCGTCAAGCACTACAGATCCAAGGTCGAGAACGAGCTCACTCAGGTCTGCGCCAGCATCCTCAGCCTCCTCGACTCCAACCTCGTACCCTCCGCCTCCGCCAGCGAGTCCAAGGTCTTCTACTTGAAGATGAAG…	MAAAEGLNREQYVYLAKLSEQAERYEEMVEFMQKVVVGSTPASELTVEERNLLSVAYKNVIGSLRAAWRIVSSIEQKEEGRKNDDHVSLVKHYRSKVENELTQVCASILSLLDSNLVPSASASESKVFYLKMKGDYHRYLAEFKVGDERKTATEDTMLSYKAAQDIASADLPPTHPIRLGLALNFSVFYYEILNQSDKACAMAKQAFEEAIAELDTLGEESYKDSTLIMQLLRDNLTLWTSDVQDQLDEP*
	Gm|Glyma04g10820.1	Glyma04g10820	Glyma04g10820.1	ATGGCGGCCGCTCCCTCGCCTCGCGAAGAGAACGTGTACATGGCGAAGCTCGCCGAGCAGGCCGAGCGCTACGAAGAGATGGTGGAGTTCATGGAGAAGGTCTCCGCCGCCGCCGACAACGAGGAGCTCACCGTCGAGGAGAGGAACCTCCTCTCCGTCGCGTACAAGAACGTGATCGGAGCGCGCCGCGCCTCGTGGCGCATCATCTCCTCGATCGAGCAGAAGGAGGAGAGCCGCGGCAACGAGGACCACGTCTCCGTCATCCGCGACTACCGATCCAAGATCGAGTCCGAGCTCTCCAACATCTGCGACGGTATTCTCAAGCTCCTCGACTCTCGCCTCATTCCCTCCGCTTCCTCCGGCGATTCCAAGGTCTTCTACCTCAAGATGAAGGGAGAT…	MAAAPSPREENVYMAKLAEQAERYEEMVEFMEKVSAAADNEELTVEERNLLSVAYKNVIGARRASWRIISSIEQKEESRGNEDHVSVIRDYRSKIESELSNICDGILKLLDSRLIPSASSGDSKVFYLKMKGDYHRYLAEFKTGAERKEAAESTLSAYKAAQDIANAELPPTHPIRLGLALNFSVFYYEILNSPDRACNLAKQAFDEAIAELDTLGEESYKDSTLIMQLLRDNLTLWTSDMQVLILGCHSSSITSFFISLFCVVDLLLWFQDDGADEIKEAAPKQDDQ*
	Gm|Glyma05g29080.11	Glyma05g29080	Glyma05g29080.11	ATGGCCTCCACCAAGGAACGTGAAAACTTCGTCTACGTCGCCAAGCTCGCCGAACAAGCCGAACGCTATGAAGAAATGGTGGAAGCAATGAAGAATGTGGCGAAGCTAAACGTGGAATTGACGGTAGAGGAGCGGAACCTTCTGTCGGTTGGGTACAAGAACGTGGTGGGTGCTCGTAGGGCTTCGTGGAGGATTCTTTCCTCGATTGAACAGAAAGAAGAAGCTAAAGGGAACGATGTGAGCGTGAAGAGGATAAAGGAGTATAGGCTGAAGGTGGAGTCTGAGTTGTCCAATATCTGCAGTGATATCATGACTGTTATTGATGAATACCTTATTCCCTCTAGCTCATCTGGTGAACCTAGTGTCTTTTTCTACAAAATGAAGGGGGACTATTACCGG…	MASTKERENFVYVAKLAEQAERYEEMVEAMKNVAKLNVELTVEERNLLSVGYKNVVGARRASWRILSSIEQKEEAKGNDVSVKRIKEYRLKVESELSNICSDIMTVIDEYLIPSSSSGEPSVFFYKMKGDYYRYLAEFKSGDERKEAADHSMKAYQLASTTAEAELASTHPIRLGLALNFSVFYYEILNSPERACHLAKQAFDEAISELDTLSEESYKDSTLIMQLLRDNLTLWTSDIPEDGEEQKVDSARAAGGDDA*
	Gm|Glyma06g09890.2	Glyma06g09890	Glyma06g09890.2	ATGTTATCTCAATCTTTTTCCAAGTGTTTTTTTATACATAAAATCCATTCATTCGGTTTCGTTCCACTCCCCCCAATAGCCGCTATTCTACTCGCAAGCAAATCAGAACAAGAGAAGAGAATGGCAGGAGCAGAGGGGCTAAACAGAGAACAGTACGTGTACCTTGCGAAGCTGTCGGAGCAGGCGGAGCGGTACGAAGAGATGGTGGAGTTCATGCAGAAGGTGGTGGTGGGGTGGACGCCGGCGTCGGAGCTCACGGTGGAGGAGCGCAACCTCCTCTCGGTGGCCTACAAGAACGTGATCGGGTCTCTGCGTGCCGCGTGGCGCATCGTGTCCTCCATCGAACAGAAGGAGGAAGGGCGCAAGAACGACGACCACGTGTCCCTCGTGAAGCACTAC…	MLSQSFSKCFFIHKIHSFGFVPLPPIAAILLASKSEQEKRMAGAEGLNREQYVYLAKLSEQAERYEEMVEFMQKVVVGWTPASELTVEERNLLSVAYKNVIGSLRAAWRIVSSIEQKEEGRKNDDHVSLVKHYRSKVENELTQVCASILNLLDSNLVPSVFASESKVFYLKMKGDYHRYLAEFKVGDERKTAAEDTMLSYKAAQDIASGDLPPTHPIRLGLALNFSVFYYEILNQSDKACAMAKQAFEEAIAELDTLGEESYKDSTLIMQLLRDNLTLWTSDVQDQLDEP*
	Gm|Glyma06g10650.1	Glyma06g10650	Glyma06g10650.1	ATGGCGGCCGCTCCCTCGCCTCGCGAAGAGAACGTCTACATGGCGAAGCTCGCCGAGCAGGCCGAGCGCTACGAAGAGATGGTGGAGTTCATGGAGAAGGTCTCCGCCGCCGCCGACAACGAGGAACTTACCGTGGAGGAGAGGAACCTCCTCTCCGTCGCCTACAAGAACGTGATCGGAGCGCGCCGCGCCTCGTGGCGCATCATCTCCTCGATCGAGCAGAAGGAGGAGAGCCGCGGCAACGAGGATCACGTCTCCGTCATCCGCGACTACCGATCCAAGATCGAGTCCGAGCTCTCCAACATCTGCGACGGTATCCTCAAGCTCCTCGACTCTCGCCTCATTCCATCCGCTTCCTCCGGCGATTCCAAGGTCTTCTACCTCAAGATGAAGGGAGAT…	MAAAPSPREENVYMAKLAEQAERYEEMVEFMEKVSAAADNEELTVEERNLLSVAYKNVIGARRASWRIISSIEQKEESRGNEDHVSVIRDYRSKIESELSNICDGILKLLDSRLIPSASSGDSKVFYLKMKGDYHRYLAEFKTGAERKEAAESTLSAYKAAQDIANAELPPTHPIRLGLALNFSVFYYEILNSPDRACNLAKQAFDEAIAELDTLGEESYKDSTLIMQLLRDNLTLWTSDMQMKLKKQHRNRMTSKNILLLIRIELLLHIFLKGEGVCC*
	Gm|Glyma07g35240.1	Glyma07g35240	Glyma07g35240.1	ATGTCCACGGAGAAGGAGAGAGAGACCCAAGTTTACTTGGCCAAGCTCTCTGAGCAAGCCGAGAGATATGAAGAGATGGTTGAATGCATGAAGACAATTGCAAAACTTGATCTAGAACTGACTGTGGAAGAGAGGAACCTGCTCTCAGTGGGATATAAGAATGTGATTGGTGCAAGAAGAGCCTCTTGGCGCATCATGTCATCAATTGAACAGAAGGAAGAGTCTAAAGGAAATGAGAGCAATGCAAAACTGATAAAAAATTATCGCCAAAAGGTCGAAGAGGAACTGTCCAAGATTTGCAGTGATATTCTCAGCATTATTGATCAGCATCTTGTTCCTTCTTCCACCTCAGGAGAAGCCACCGTTTTCTACTATAAGATGAAAGGTGACTATTATCGA…	MSTEKERETQVYLAKLSEQAERYEEMVECMKTIAKLDLELTVEERNLLSVGYKNVIGARRASWRIMSSIEQKEESKGNESNAKLIKNYRQKVEEELSKICSDILSIIDQHLVPSSTSGEATVFYYKMKGDYYRYLAEFKTDQDRKEAAEQSLKGYEAALATASTDLPSTHPIRLGLALNFSVFYYEILNSPERACHLAKQAFDEAIAELDTLSEESYKDSTLIMQLLRDNLTLWTSDLPEDGGDEIKTEEVKPAETVEH*
	Gm|Glyma08g12220.10	Glyma08g12220	Glyma08g12220.10	ATGGCCTCCACCAAGGAACGCGAAAACTTTGTCTACACCGCCAAGCTCGCCGAACAAGCCGAACGCTATGAAGAAATGGTGGAAGCAATGAAGAATGTGGCGAAGCTGAACGTGGAATTGACGGTCGAGGAGCGGAACCTTCTGTCGGTAGGGTACAAGAACGTGGTGGGTGCTCGTAGGGCTTCGTGGAGGATTCTATCGTCGATTGAACAGAAAGAAGAAGCTAAAGGGAACGATGTGAGTGTGAAGAGGATAAAGGAGTATAGGCAGAAGGTGGAGTCTGAGTTGTCCAATATCTGCAGTGATATCATGACTGTTATTGATGAACACCTTATTCCCTCTAGCTCTGCTGGTGAACCTAGTGTCTTTTTCTACAAAATGAAGGGGGACTATTACCGG…	MASTKERENFVYTAKLAEQAERYEEMVEAMKNVAKLNVELTVEERNLLSVGYKNVVGARRASWRILSSIEQKEEAKGNDVSVKRIKEYRQKVESELSNICSDIMTVIDEHLIPSSSAGEPSVFFYKMKGDYYRYLAEFKSGDERKEAADHSMKAYQSASTTAEAELPPTHPIRLGLALNFSVFYYEILNSPERACHLAKQAFDEAISELDTLSEESYKDSTLIMQLLRDNLTLWTSDIPEEGGIH*
	Gm|Glyma08g47900.1	Glyma08g47900	Glyma08g47900.1	ATGGCGGATTCTTCTCGGGAGGAGAACGTTTACATGGCGAAATTGGCGGAGCAGGCCGAGCGTTACGAGGAGATGGTTGAGTTCATGGAGAAGGTTGCAAAGACTGTGGAGGTTGAGGAGTTGACGGTGGAGGAGAGGAATCTCCTCTCTGTGGCTTACAAGAACGTGATTGGTGCGAGGAGGGCTTCGTGGAGGATCATATCCTCCATTGAGCAGAAGGAGGAGAGCAGGGGCAATGAGGACCACGTGGCCATTATAAAGGAGTACAGGGGCAAAATTGAGGCTGAACTCAGCAAGATCTGTGATGGGATTTTGAACCTCCTTGAGTCCAACCTCATTCCTTCCGCTGCATCTCCCGAGAGCAAAGTCTTTTACCTTAAAATGAAGGGTGATTACCAC…	MADSSREENVYMAKLAEQAERYEEMVEFMEKVAKTVEVEELTVEERNLLSVAYKNVIGARRASWRIISSIEQKEESRGNEDHVAIIKEYRGKIEAELSKICDGILNLLESNLIPSAASPESKVFYLKMKGDYHRYLAEFKTGAERKEAAESTLLAYKSAQDIALADLAPTHPIRLGLALNFSVFYYEILNSPDRACNLAKQAFDEAISELDTLGEESYKDSTLIMQLLRDNLTLWTSDITVSFSLSISLLLYIVNISLCV*
	Gm|Glyma12g33800.1	Glyma12g33800	Glyma12g33800.1	ATGGCTGCCTCCAAGGATCGCGAGAACTTCGTCTACATCGCCAAGCTCGCCGAACAGGCCGAGCGATACGAAGAGATGGTGGAATCAATGAAGAACGTTGCGAATCTCGACGTTGAACTGACTGTGGAGGAGCGGAATTTACTTTCTGTTGGGTACAAGAATGTGATTGGTGCTCGGAGAGCATCGTGGAGGATCCTGTCTTCCATTGAGCAAAAGGAAGAAACAAAAGGGAACGAGTTGAATGCGAAGCGGATTAAGGAGTACAGGCAGAAGGTTGAATTGGAGCTTTCAAACATCTGTAATGATGTTATGACAGTGATTGATGAGCACCTTATCCCTTCGGCTGCAGCTGGTGAATCCACTGTGTTTTACTATAAGATGAAAGGAGATTATTATCGT…	MAASKDRENFVYIAKLAEQAERYEEMVESMKNVANLDVELTVEERNLLSVGYKNVIGARRASWRILSSIEQKEETKGNELNAKRIKEYRQKVELELSNICNDVMTVIDEHLIPSAAAGESTVFYYKMKGDYYRYLAEFKAGNEKKEAADQSMKAYESATTAAEADLPPTHPIRLGLALNFSVFYYEILNSPERACHLAKQAFDEAISELDTLNEESYKDSTLIMQLLRDNLTLWTSDIPEDGEDAQKVNGTAKLGGGEEAE*
	Gm|Glyma12g35820.1	Glyma12g35820	Glyma12g35820.1	ATGACTCAACCAGCCATGGCTACCTTCTCCAAGGAACGCGAGAACTTTGTCTATGTTGCCAAGTTAGCTGAACAAGCTGAACGCTATGATGAAATGGTGGATGCCATGAAGAAGGTGGCGAAGCTGGACGTTGAATTGAGTGTGGAAGAGAGGAACCTGTTCTCTGTTGGGTACAAGAATGTGGTGGGGTCACGGAGAGCTTCATGGAGGATCTTGTCATCGATAGAGCAGAAAGAGGAGTCAAAAGGGAATGAGTTGCATGTTAAGCGTATCAGGGATTACAGGAACAAGGTGGAGTTGGAGCTGTCCAACATTTGCAGTGACATTATGATAGTTTTAGATGAGCATCTTATTCCATCCACTAATATTGCGGAGTCCACGGTGTTTTATTATAAGATG…	MTQPAMATFSKERENFVYVAKLAEQAERYDEMVDAMKKVAKLDVELSVEERNLFSVGYKNVVGSRRASWRILSSIEQKEESKGNELHVKRIRDYRNKVELELSNICSDIMIVLDEHLIPSTNIAESTVFYYKMKGDYYRYLAEFKAGNEKKEVADQSLKAYETASTTAESELQPTHPIRLGLALNFSVFYYEIMNSPERACHLAKQAFDDAVSDLDTLNEDSYKDSTLIMQLLRDNLTLWTSDIPEEGEDQKMESTTRGEDELGR*
	Gm|Glyma13g34580.2	Glyma13g34580	Glyma13g34580.2	ATGGCTACCTTCTCCAAGGAACGCGAGAACTTTGTATACGTTGCCAAGTTAGCTGAACAAGCTGAACGCTATGATGAAATGGTGGATGCCATGAAGAAGGTGGCGAAGCTGGACGTTGAGTTGAGTGTGGAAGAGAGGAACCTGTTCTCTGTTGGGTACAAGAATGTGGTGGGGTCACGGAGAGCTTCATGGAGAATCTTGTCATCGATAGAGCAGAAAGAGGATTCCAAAGGGAATGAGTTGCATGTTAAGCATATCAGGGATTACAGGAACAAGGTGGAGTTGGAGCTGTCCAACATTTGCAGTGACATTATGATAATTTTAGATGAGCATCTTATTCCATCCACTAATATTGCGGAGTCCACAGTGTTTTATTATAAGATGAAAGGAGACTATTAC…	MATFSKERENFVYVAKLAEQAERYDEMVDAMKKVAKLDVELSVEERNLFSVGYKNVVGSRRASWRILSSIEQKEDSKGNELHVKHIRDYRNKVELELSNICSDIMIILDEHLIPSTNIAESTVFYYKMKGDYYRYLAEFKAGNEKKEVADQSLKAYQTASTTAESELQPTHPIRLGLALNFSVFYYEILNSPERACHLAKQAFDDAVSELDTLNEDSYKDSTLIMQLLRDNLTLWTSDIPEEGEDLKMESAARVDQGEDELGR*
	Gm|Glyma13g36690.1	Glyma13g36690	Glyma13g36690.1	ATGACTGCCTCCAAGGATCGCGAGAACTTCGTCTACATCGCCAAACTCGCCGAGCAGGCCGAGCGTTACGAAGAGATGGTGGAATCAATGAAGAACGTTGCGAATCTCGACGTTGAACTGACGGTGGAGGAGCGGAATTTGCTTTCTGTTGGGTACAAGAATGTGATTGGTGCTCGCAGAGCGTCCTGGAGGATCCTGTCTTCCATTGAGCAGAAGGAAGAAACAAAAGGGAACGAGTTGAATGCGAAGCGGATTAAGGAGTACAGACAGAAGGTTGAATTGGAGCTATCGAACATCTGTAATGATGTTATGAGAGTGATTGATGAGCACCTTATCCCTTCGGCTGCAGCTGGTGAATCCACTGTGTTTTACTATAAGATGAAAGGAGATTATTATCGT…	MTASKDRENFVYIAKLAEQAERYEEMVESMKNVANLDVELTVEERNLLSVGYKNVIGARRASWRILSSIEQKEETKGNELNAKRIKEYRQKVELELSNICNDVMRVIDEHLIPSAAAGESTVFYYKMKGDYYRYLAEFKSGNEKKEAADQSMKAYESATAAAEADLPPTHPIRLGLALNFSVFYYEILNSPERACHLAKQAFDEAISELDTLNEESYKDSTLIMQLLRDNLTLWTSDIPEDGEDAQKVNGTAKLGGGEDAE*
	Gm|Glyma14g35410.1	Glyma14g35410	Glyma14g35410.1	ATGGCGAGCGCTCCCACTCCACGCGAAGAGTTCGTGTACATGGCGAAGCTGGCGGAGCAGGCCGAGCGCTACGAGGAGATGGTGGAGTTCATGGAGAAGGTCTCCGCCTCCGCCGAGAGCGAGGAGCTGACCGTGGAGGAGCGTAACCTCCTCTCCGTCGCCTACAAGAACGTGATCGGCGCTCGCCGCGCCTCCTGGCGCATCATCTCCTCAATCGAGCAGAAGGAGGAGAGCCGCGGCAACGAGGACCACGTCGCCGTCATCCGCGACTACCGCTCCAAGATCGAGGCCGAGCTCTCCAACATCTGCGACGGAATCCTCAAACTCCTCGACACGCGCCTCGTCCCCTCCGCCGCCTCCGGCGACTCCAAGGTCTTCTACCTCAAGATGAAGGGAGAC…	MASAPTPREEFVYMAKLAEQAERYEEMVEFMEKVSASAESEELTVEERNLLSVAYKNVIGARRASWRIISSIEQKEESRGNEDHVAVIRDYRSKIEAELSNICDGILKLLDTRLVPSAASGDSKVFYLKMKGDYHRYLAEFKTGADRKEAAESTLSAYKAAQDIANTELPPTHPIRLGLALNFSVFYYEILNSPDRACSLAKQAFDEAIAELDTLGEESYKDSTLIMQLLRDNLTLWTSDMQDDGADEIKEAAPKGDGEQN*
	Gm|Glyma18g53610.1	Glyma18g53610	Glyma18g53610.1	ATGTCGGATTCTTCTCGGGAGGAGAATGTTTACATGGCGAAATTGGCGGAGCAGGCCGAGCGTTACGAGGAGATGGTTGAGTTCATGGAGAAGGTAGCAAAGACTGTGGAGGTTGAGGAGTTGACGGTGGAGGAGAGAAATCTTCTCTCTGTGGCTTACAAGAACGTGATTGGTGCGAGGAGGGCTTCGTGGAGGATCATATCCTCCATTGAGCAGAAGGAGGAGAGCAGGGGCAATGAGGACCATGTGGCCATTATAAAGGAGTACAGGGGCAAAATTGAGGCTGAACTCAGCAAGATCTGTGACGGGATTTTGAACCTCCTTGAGTCCAACCTCATCCCATCCGCCGCATCTCCCGAGAGTAAAGTGTTTTACCTTAAAATGAAGGGTGATTACCAC…	MSDSSREENVYMAKLAEQAERYEEMVEFMEKVAKTVEVEELTVEERNLLSVAYKNVIGARRASWRIISSIEQKEESRGNEDHVAIIKEYRGKIEAELSKICDGILNLLESNLIPSAASPESKVFYLKMKGDYHRYLAEFKTGAERKEAAESTLLAYKSAQDIALADLAPTHPIRLGLALNFSVFYYEILNSPDRACNLAKQAFDEAISELDTLGEESYKDSTLIMQLLRDNLTLWTSDITDDAGDEIKETSKQQPGE*
	Gm|Glyma20g03120.1	Glyma20g03120	Glyma20g03120.1	ATGTCCACAGAGAAGGAGAGAGAGACCCAAGTTTACTTGGCCAAGCTCTCTGAGCAAGCCGAGAGATATGAAGAGATGGTTGAATGCATGAAGACAATTGCAAAACTTGATCTAGAACTAACTGTTGAAGAGAGGAACCTGCTCTCAGTGGGATATAAGAATGTGATTGGTGCAAGAAGAGCCTCTTGGCGCATTATGTCATCAATTGAACAAAAGGAAGAGTCTAAAGGAAATGAAAGCAATGCAAAACTGATAAAGAATTATCGTCAAAAGGTTGAAGAGGAACTCTCAAAGATTTGCAGTGACATTCTCAGCATTATTGACCAGCATCTTGTTCCTTCTTCCACCTCAGGAGAAGCCACCGTTTTCTACTATAAGATGAAAGGTGACTATTATCGA…	MSTEKERETQVYLAKLSEQAERYEEMVECMKTIAKLDLELTVEERNLLSVGYKNVIGARRASWRIMSSIEQKEESKGNESNAKLIKNYRQKVEEELSKICSDILSIIDQHLVPSSTSGEATVFYYKMKGDYYRYLAEFKTDQDRKEAAEQSLKGYEAALATASTELPSTHPIRLGLALNFSVFYYEILNSPERACHLAKQAFDEAIAELDTLSEESYKDSTLIMQLLRDNLTLWTSDLPEDGGDEIKTEEAKPAETSEHS*
V. vinifera	Vv|GSVIVT01003421001	GSVIVG01003421001	GSVIVT01003421001	ATGGCGAAGCTGGCCGAGCAAGCCGAGCGCTACGAGGAGATGGTTCAATTCATGGAAAAAGTGACCGCCGAAGCCGAGGAGCTGACCAAGGAGGAGAGCCGTGGCAACGAGGACCACGTGTTTTATTTGAAGATGAAGGGCGATTATCATCGCTATCTGGCTGAGTTCAAGACCGGAGCCGAGAGGAAAGAGGCGGCGGAGAGCACTCTCGCAGCTTATAAATCGGCGCAGGATATTGCAACAGTGGAATTGGCTCCAACCCATCCTATTCGCCTGGGACTTGCACTTAACTTCTCTGTCTTTTACTATGAGATTCTGAATTCCCCGGATCGTGCTTGTAATCTTGCTAAACAGGCTTTTGATGAAGCCATTGCTGAGTTGGATACCCTGGGAGAGGAG…	MAKLAEQAERYEEMVQFMEKVTAEAEELTKEESRGNEDHVFYLKMKGDYHRYLAEFKTGAERKEAAESTLAAYKSAQDIATVELAPTHPIRLGLALNFSVFYYEILNSPDRACNLAKQAFDEAIAELDTLGEESYKDSTLIMQLLRDNLTLWTSDMQDDGGDEIKEAPKHDEE*
	Vv|GSVIVT01003608001	GSVIVG01003608001	GSVIVT01003608001	ATGAAGGGGGATTATCATCGGTATCTGGCGGAATTCAAGTTTGGAAATGAGAGGAAAGAAGCCGCCGAGTTTACTATGCTCGCCTACAAGGCTGCTCAGGATATTGCGCATGCTGATCTTTCTCCAACACATCCCATAAGGTTGGGGCTGGCACTCAACTTCTCAGTGTTTTACTATGAGATTCTTAATTCGTCAGAGAAAGCTTGTAGCATGGCCAAACAGGCCTTTGAGGAAGCCATTGCTGAGCTGGACACATTGGGTGAAGACTCCTACAAGGACAGTACTCTCATCATGCAACTCCTCAGGGACAATCTCACTCTTTGGTCTTCAGATATGCAGGAGCAGTTAGATGAGATTTAA	MKGDYHRYLAEFKFGNERKEAAEFTMLAYKAAQDIAHADLSPTHPIRLGLALNFSVFYYEILNSSEKACSMAKQAFEEAIAELDTLGEDSYKDSTLIMQLLRDNLTLWSSDMQEQLDEI*
	Vv|GSVIVT01009037001	GSVIVG01009037001	GSVIVT01009037001	ATGGAGGAAAGAGAGCAACAGGTTTACTTGGCTAGGCTTGCTGAGCAAGCTGAGAGATATGATGAGATGGTTGAAGCAATGAAGAAAGTTGCTAAATTGGATGTGGAACTGACAGTGGAGGAGAGGAATCTGGTATCTGTTGGATATAAAAATGTTATTGGGGCAAGAAGGGCATCATGGAGGATATTGTCTTCCATTGAACAGAAGGAGGAGACCAGGGGAAATGAGCAAAATGCAAAAAGGATAAAGGATTACAGACAAAGGGTTGAAGATGAGCTGTCAAAGATCTGCAATGACATATTGTCCGTCATTGATAATCATCTCATCCCATCATCCTCAACAGGGGAATCAACTGTTTTCTACTATAAGATGAAAGGAGATTACTACCGATATTTAGCT…	MEEREQQVYLARLAEQAERYDEMVEAMKKVAKLDVELTVEERNLVSVGYKNVIGARRASWRILSSIEQKEETRGNEQNAKRIKDYRQRVEDELSKICNDILSVIDNHLIPSSSTGESTVFYYKMKGDYYRYLAEFKAGNDRKEAADQSLKAYEAATSTAASDLPPTHPIRLGLALNFSVFYYEILNSPERACHLAKQAFDEAIAELDSLNEESYKDSTLIMQLLRDNLTLWTSDLPEEGGETSKADEPQAES*
	Vv|GSVIVT01009076001	GSVIVG01009076001	GSVIVT01009076001	ATGGTGGAGTTCATGGAGAAGGTCTCGGCCGCCGTGGATTCCGAGGAACTCACTAAGGAGGAGAGCCGCGGCAACGAGGACCACATGAAGGGCGATTATCATCGCTATCTGGCCGAGTTTAAAACTGGAGCCGAGCGCAAGGAGGCGGCTGAGAGTACCCTCACTGCCTATAAATCTGCTCAGGATATTGCAAACGCAGAACTGGCTCCAACTCATCCAATCCGGCTCGGACTGGCTCTCAACTTCTCTGTGTTTTACTACGAGATTCTGAATTCTCCCGATCGAGCTTGTAACCTTGCGAAACAGGCATTTGATGAAGCCATTGCTGAATTGGATACCTTGGGTGAGGAGTCATACAAGGATAGCACTTTGATAATGCAACTTCTTCGTGACAATCTC…	MVEFMEKVSAAVDSEELTKEESRGNEDHMKGDYHRYLAEFKTGAERKEAAESTLTAYKSAQDIANAELAPTHPIRLGLALNFSVFYYEILNSPDRACNLAKQAFDEAIAELDTLGEESYKDSTLIMQLLRDNLTLWTSDMQDDGADEIKEAPKRDDEQQ*
	Vv|GSVIVT01009141001	GSVIVG01009141001	GSVIVT01009141001	ATGGTCAAATTCATGGAAAAGCTTGTAATCGGGTGGACCTCCATGTCGGAGCTCACCGAGGAGAGTCGCAAGAACGAGGAGCATGTGGCTCTTTCCAAGGTGTTTTACATGAAGATGAAGGGGGACTACCACAGGTATTTAGCTGAGTTCAAGGTTGGGAATGAGAAGAAGGATGCCGCCGAGGAGACTATGTTAGCATACAAGTCTGCTCAGGATATTGCTCTAGCTGATCTGGCCCCGACTCATCCAATAAGGTTGGGCTTGGCGCTCAATTTCTCTGTGTTTTACTATGAGATTCTCAATTCATCGGATAAGGCCTGTAGCATGGCCAAACAGGCATTTGAGGAAGCCATTGCTGAGTTGGACACTCTGGGAGAAGAATCATACAAGGACAGCACT…	MVKFMEKLVIGWTSMSELTEESRKNEEHVALSKVFYMKMKGDYHRYLAEFKVGNEKKDAAEETMLAYKSAQDIALADLAPTHPIRLGLALNFSVFYYEILNSSDKACSMAKQAFEEAIAELDTLGEESYKDSTLIMQLLRDNLTLWTSDAQDQLDEP*
	Vv|GSVIVT01012207001	GSVIVG01012207001	GSVIVT01012207001	ATGGCCAAGCTCGCCGAACAGGCTGAGCGCTATGAAGAAATGGTGGAGTGTATGAAAACAGTGGCAAAACTCGACCTTGAGCTAACTGTGGAGGAGAGGAACCTCCTCTCTGTGGGGTACAAAAATGTTATAGGCGCTCGACGTGCTTCTTGGCGCATTATGTCTTCGATTGAGCAGAAAGAAGAGTCAAAGGGAAACGAGCAGAATGTTAAACTGATTAAGGGTTACCGCCAGAAGGTTGAGGAGGAGCTCTCCAAGATTTGTGGTGACATTCTGACAATCATAGACAAACACCTGATCCCCTCTTCTGGCTCGGGGGAAGCCACTGTGTTCTATTACAAGATGAAAGGTGACTACTACCGGTATCTGGCTGAGTTCAAGACTGACCAGGAAAGGAAA…	MAKLAEQAERYEEMVECMKTVAKLDLELTVEERNLLSVGYKNVIGARRASWRIMSSIEQKEESKGNEQNVKLIKGYRQKVEEELSKICGDILTIIDKHLIPSSGSGEATVFYYKMKGDYYRYLAEFKTDQERKEASEQSLKGYEACSLLAASSTANTDLPSTHPIRLGLALNFSVFYYEIMNSPERACHLAKQAFDEAIAELDTLSEESYKDSTLIMQLLRDNLTLWTSDLPEDGGEDNFKGEEPKAAEPTEH*
	Vv|GSVIVT01014210001	GSVIVG01014210001	GSVIVT01014210001	ATGGCTCGCGAGAACTTCGTCTACATAGCTAAGCTCGCTGAGCAAGCCGAGAGATACGATGAAATGGTGGATGCGATGAAGAAAGTGGCGAAGCTGGATGTGGATTTGACTGTGGAAGAGCGGAATTTGCTTTCGGTTGGGTACAAGAACGTGATCGGAGCGCGAAGGGCTTCCTGGAGGATCCTATCGTCGATCGAGCAGAAGGAGGAGGTGAGAGGGAATGAGCAGAACGCAAAGCGGATCAAGGAGTATAGGCAGAAGGTGGAATCTGAGCTGTCGGGTATTTGTAGCGATATTATGACTGTGATTGATGAGCATCTGATTCCGGCTTCTACGGCTGGTGAATCCACTGTTTTTTACTATAAAATGAAAGGGGATTATTATCGGTACCTGGCGGAG…	MARENFVYIAKLAEQAERYDEMVDAMKKVAKLDVDLTVEERNLLSVGYKNVIGARRASWRILSSIEQKEEVRGNEQNAKRIKEYRQKVESELSGICSDIMTVIDEHLIPASTAGESTVFYYKMKGDYYRYLAEFKTGNERKEAADQSLKAYQTASTTAESDLSPTHPIRLGLALNFSVFYYEIMNSPERACHLAKQAFDEAISELDTLSEESYKDSTLIMQLLRDNLTLWTSDIPEDGGIHFTSKYARHVQERRSTLSFLVKTRRWKALPKLVETMSEAEERRASQPFIV*
	Vv|GSVIVT01021210001	GSVIVG01021210001	GSVIVT01021210001	ATGGCATCCTCCAAAGACCGCGACACCTTCGTCTACGTCGCCAAGCTCGCCGAGCAAGCCGAGCGCTATGACGAAATGGTGGATTCCATGAAGAAAGTGGCGAAGCTGGACGTGGAATTGACCGTGGAGGAGCGGAACCTGCTCTCGGTTGGCTTTAAGAACGTGATCGGCGCTCGGAGGGCTTCCTGGAGGATTCTTTCATCGATCGAGCAGAAGGAGGAAGCTAAAGGGAACGATCAGAATGCGAAGCGGATCAAGGAGTACAGGCAAAAGGTAGAATCGGAGCTTTCCGGAATTTGCAGTGAAATTATGACTGTTATTGATGAGCATCTCATTCCATCTTCTTCGGCCGGTGAATCTACCGTTTTTTACTACAAAATGAAAGGCGACTATTATCGG…	MASSKDRDTFVYVAKLAEQAERYDEMVDSMKKVAKLDVELTVEERNLLSVGFKNVIGARRASWRILSSIEQKEEAKGNDQNAKRIKEYRQKVESELSGICSEIMTVIDEHLIPSSSAGESTVFYYKMKGDYYRYLAEFKSGNEKKEAADQSLKAYQTASTTAEADLSPTHPIRLGLALNFSVFYYEIMNSPERACHLAKQAFDEAISELDTLNEESYKDSTLIMQLLRDNLTLWTTDIPGDDEESWKLETSARAGGNENAEVTLVFEVCGGLYLWVFDFCSHGFPL*
	Vv|GSVIVT01031070001	GSVIVG01031070001	GSVIVT01031070001	ATGAAAGGTGATTACCACAGGTACCTAGCTGAATTTAAGACTGGACCTGGTAGGAAAGAGGCTGCAGAGAGCACTTTGTTGGCTTACAAATCTGCTCAGGACATTGCTCTTGCTGAACTAGCTCCTACTCACCCAATAAGGCTGGGGCTTGCTCTTAACTTCTCTGTCTTCTATTATGAAATCCTTAACTCACCAGACCGTGCTTGCAATCTTGCAAAGCAGGCTTTTGATGAGGCTATCTCTGAGCTGGATACGTTAGGTGAAGAGTCATACAAGGACAGTACATTGATCATGCAACTTCTCCGAGACAACTTGACTCTGTGGACTTCTGATATCACGGATGATGCTGGAGATGACATCAAGGAAGCATCAAAGCGTGAATCAGGGGAAGGGCAGCCG…	MKGDYHRYLAEFKTGPGRKEAAESTLLAYKSAQDIALAELAPTHPIRLGLALNFSVFYYEILNSPDRACNLAKQAFDEAISELDTLGEESYKDSTLIMQLLRDNLTLWTSDITDDAGDDIKEASKRESGEGQP*
M. truncatula	Mt|Medtr2g076960.1	Medtr2g076960	Medtr2g076960.1	ATGGCTTCTTCCACCAACGTCCGTGAGAACTTTGTCTATGTTGCAAAGCTAGCAGAACAAGCTGAACGCTATGATGAAATGGTGGAGGCAATGAAGAAACTGGCCAAGATGGATGTTGAACTAAGTGTGGAAGAGAGAAATTTGTTCTCTGTTGGGTACAAGAATGTGGTGGGGTCTAGAAGAGCTTCATGGAGGATCTTATCATCAATTGAGCAGAAAGAAGAATCAAAAGGGAATGAATTGAATGTTAAGCGTATTAAGGAGTATAGGCAGAAGGTGGAGGTGGAGCTTTCCAGCATTTGCAATGACATTATGATTATTATTGATGAGCATCTTATTCCATCCACTAATATTGCTGAATCCACAGTGTTTTATTATAAGATGAAAGGTGATTATTAT…	MASSTNVRENFVYVAKLAEQAERYDEMVEAMKKLAKMDVELSVEERNLFSVGYKNVVGSRRASWRILSSIEQKEESKGNELNVKRIKEYRQKVEVELSSICNDIMIIIDEHLIPSTNIAESTVFYYKMKGDYYRYLAEFKAGDEKKEVADLSLKAYQTASATAENELQPTHPIRLGLALNFSVFYYEIMNSPERYGACHLAKQAFDDGVSELDTLNEDSYKDSTLIMQLLRDNLTLWTSDIPEDGEDQKMESATKSGQDEDELGR*
	Mt|Medtr3g014060.1	Medtr3g014060	Medtr3g014060.1	ATGGCCATCAACTTCTGCTTGGTTTCTCGCCGAACCACATCGTACCAGAAGAGGTATCGTGACTCTCACAATCACACACTCACACTCGATCGAAAAACAAAACAGTCAAACAAACGAGAGAAGAGAATCATGGGTTTTACGGTCGCAGAGAGACTAAGGAGAGAAGAGTATGTGTTCCATGCAAAACTAGCACAACAAGCGGAACGCTACGAGGAGATGGTTTCCTTCATGCAGAAGATAGTTGTAGGGTACACACCAGCCTCAGAGCTTAGCTTGGAAGAGATGAACCTACTATCTGTCGCTTACAAGAACGCGACCGAACCACTTCGTGCGGCGTTGAGAATCCTTTCGAAGGAGGAAGAAGGTAGAAAGAATGAAGATGATCACTTTGTGCATGTT…	MAINFCLVSRRTTSYQKRYRDSHNHTLTLDRKTKQSNKREKRIMGFTVAERLRREEYVFHAKLAQQAERYEEMVSFMQKIVVGYTPASELSLEEMNLLSVAYKNATEPLRAALRILSKEEEGRKNEDDHFVHVKKYKSKVESELENVCGSILELLDSKLIPSASSSEIRVVYYQMKGDYQRYMAEFKIGDDKKSAVEDIILSYKAAQDIAAADLRSSHPIRLGLALNFSVFYYEILNRFDEGLDMARQALDEARNELKLGDEYYKDSTVRMQLLRNNIILWTFDDMDQLDEH*
	Mt|Medtr3g099380.1	Medtr3g099380	Medtr3g099380.1	ATGGCGGCCGCTCATTCTCCTCGGGAAGAGAACGTCTACATGGCAAAGCTCGCCGAACAAGCCGAACGCTACGAAGAAATGGTGGAGTTCATGGAAAAAGTCTCCGCCAACGCCGATAACGAAGAACTCACCGTTGAAGAGAGGAACCTTCTCTCTGTAGCCTACAAGAATGTCATCGGAGCAAGACGTGCTTCGTGGCGTATCATTTCCTCGATCGAACAGAAAGAGGAGAGCCGCGGCAACGAGGATCATGTCTCCGTCATCCGTGACTACCGATCTAAGATCGAATCAGAGCTTTCTAACATCTGTGACGGTATTCTCAAGCTTCTTGATTCTCGTCTCATTCCTTCCGCTGCTTCCGGTGATTCCAAGGTTTTCTACCTTAAGATGAAGGGAGAC…	MAAAHSPREENVYMAKLAEQAERYEEMVEFMEKVSANADNEELTVEERNLLSVAYKNVIGARRASWRIISSIEQKEESRGNEDHVSVIRDYRSKIESELSNICDGILKLLDSRLIPSAASGDSKVFYLKMKGDYHRYLAEFKTGAERKEAAESTLAAYKSAQDIANAELPPTHPIRLGLALNFSVFYYEILNSPDRACNLAKQAFDEAIAELDTLGEESYKDSTLIMQLLRDNLTLWTSDMQDDGADEIKEAAPKPDEQRFLLLISLGAEILGIHVCYEFWMSWAVLVCPSIFKCFTNYCLFS*
	Mt|Medtr3g100620.1	Medtr3g100620	Medtr3g100620.1	ATGGGTGGTGCGATTCCAGAAAACCTAAACAGAGAACAGTATGTGTACCTAGCAAAACTCGCAGAACAAGCTGAACGCTACGAGGAGATGGTCTCCTTCATGCAGAAGCTTGTAGTGGGGTCCACACCATCATCAGAGCTTAGCGTCGAAGAGAGGAACCTCATATCCGTCGCTTACAAGAACGTGATCGGATCGCTACGTGCTGCGTGGAGAATCGTTTCTTCGATTGAACAGAAGGAAGAAGGTAGAAAGAATGAAGATCATGTTGTGCTTGTGAAGGATTACAGATCCAAAGTTGAATCAGAGTTGACGAATGTTTGTGGTAGTATTCTGGAGTTGTTGGATTCGAATCTTATACCTTCAGCTTCTTCGAGTGAAAGTAAGGTTTTTTATTATAAG…	MGGAIPENLNREQYVYLAKLAEQAERYEEMVSFMQKLVVGSTPSSELSVEERNLISVAYKNVIGSLRAAWRIVSSIEQKEEGRKNEDHVVLVKDYRSKVESELTNVCGSILELLDSNLIPSASSSESKVFYYKMKGDYHRYLAEFKIGDEKKSAAEDTMLSYKAAQDIAAADLPSTHPIRLGLALNFSVFYYEILNQSDKACDMAKQAFEEAIAELDTLGEESYKDSTLIMQLLRDNLTLWTSDVQDQLDEP*
	Mt|Medtr4g083060.1	Medtr4g083060	Medtr4g083060.1	ATGTCGACAGAGAAAGAGCGAGAAACTCAGGTTTACATGGCCAAGCTTGCTGAACAGGCCGAAAGATACGAAGAAATGGTTGAGTGCATGAAGACAATAGCAAAACTTGATGTTGAGCTAACTGTGGAAGAGAGGAATCTTCTCTCGGTGGGATATAAAAATGTCATTGGTGCAAGGAGAGCCTCGTGGCGCATTATGTCTTCAATTGAACAGAAAGAAGAGGCTAAGGGAAATGAGAACAACGTGAAACTGATCAAGAGCTATTGCCAAAAGGTTGAGGAGGAACTATCGAAAATTTGCAGCGACATTCTCGAAATTATTGACAAACATCTGATTCCTTCTTCCACCACAGGGGAAGCTACTGTTTTCTACTACAAGATGAAAGGTGACTATTATCGA…	MSTEKERETQVYMAKLAEQAERYEEMVECMKTIAKLDVELTVEERNLLSVGYKNVIGARRASWRIMSSIEQKEEAKGNENNVKLIKSYCQKVEEELSKICSDILEIIDKHLIPSSTTGEATVFYYKMKGDYYRYLAEFKNDQDRKEAADQSLKAYEAASATASTDLPSTHPIRLGLALNFSVFYYEIMNSPERACHLAKQAFDEAIADLDTLSEESYKDSTLIMQLLRDNLTLWTSDLPEDGGEELKSEEVKPAEPEVWQQSRADIFLVPKPNGVRISMYLS*
	Mt|Medtr5g044160.1	Medtr5g044160	Medtr5g044160.1	ATGTCCGCTGAAAAAGAGAGAGAGACCCAAGTTTACTTGGCCAAGCTTTCTGAACAAGCTGAAAGATATGAAGAAATGGTTGAATGCATGAAGAAAGTGGCAAAACTTGATGTTGAACTAACTGTGGAAGAGAGGAACCTCCTCTCAGTTGGATATAAAAACGTCATTGGTGCACGAAGAGCTTCATGGCGCATTATGTCCTCAATTGAGCAGAAAGAGGAGTCTAAGGGTAATGAACACAATGTTAAAATGATCAAGAGTTACTGCCAAAAGGTTGAGGAGGAACTCTCCAAAATCTGTGGTGACATTCTGACAATTATTGACCAGCATCTGGTTCCTGCTTCCACCTCGGCAGAAGCTAATGTTTTCTATCATAAGATGAAAGGTGATTATTTCCGG…	MSAEKERETQVYLAKLSEQAERYEEMVECMKKVAKLDVELTVEERNLLSVGYKNVIGARRASWRIMSSIEQKEESKGNEHNVKMIKSYCQKVEEELSKICGDILTIIDQHLVPASTSAEANVFYHKMKGDYFRYLAEFKTDQERKEAAEQSLKGYEAASATANTDLPSTHPIRLGLALNFSVFYYEIMNSPERACHLAKQAFDEAIAELDTLSEESYKDSTLIMQLLRDNLTLWTSDLPEDGGEETIKAEEAKPAEAEH*
	Mt|Medtr5g064580.1	Medtr5g064580	Medtr5g064580.1	ATGGCAACAGCACCAACACCACGTGAAGAGTTCGTCTACATGGCGAAACTCGCCGAACAAGCCGAACGTTACGAAGAGATGGTCGATTTCATGGAAAAAGTAACCGCAGCCGTCGAAAGCGAAGAACTCACCGTCGAAGAACGTAACCTTCTCTCCGTCGCCTACAAAAACGTCATCGGAGCACGACGTGCTTCGTGGCGTATCATCTCTTCCATTGAACAGAAGGAAGAAAGCCGTGGTAACGATGAACATGTTACCGTGATTCGTGATTACAGATCTAAGATCGAAGCTGAACTTTCCAATATCTGTAACGGTATTCTTAAGCTTCTTGATTCTCGCTTGATTCCTTCTGCTGCTTCTGGTGATTCTAAGGTTTTCTACCTTAAGATGAAAGGTGAT…	MATAPTPREEFVYMAKLAEQAERYEEMVDFMEKVTAAVESEELTVEERNLLSVAYKNVIGARRASWRIISSIEQKEESRGNDEHVTVIRDYRSKIEAELSNICNGILKLLDSRLIPSAASGDSKVFYLKMKGDYHRYLAEFKSGAERKDAAESTLTAYKSAQDIANSELPPTHPIRLGLALNFSVFYYEILNSPDRACGLAKQAFDEAIAELDTLGEESYKDSTLIMQLLRDNLTLWTSDMQDDGADEIKEAAPKGADEQ*
	Mt|Medtr8g086270.1	Medtr8g086270	Medtr8g086270.1	ATGGCTTCAACCAAGGAACGTGAAAACTTCGTCTACATCGCCAAGCTCGCTGAACAAGCTGAACGCTATGAAGAAATGGTGGAAGCAATGAAGAATGTGGCGAAGCTAGATGTTGAGTTGACAGTGGAAGAGAGAAACCTTCTATCAGTTGGCTACAAGAACGTAGTGGGTGCTCATAGGGCTTCATGGAGGATTCTATCCTCAATTGAGCATAAGGAAGAATCTAAAGGGTATGATGTGAATGTGAAGAGGATAAAGGAGTATAGACACAAGGTGGAATCTGAATTATCCAATATATGCAGCGATATCATGTCTATTATTGATGATCATCTTATTCCGTCGTCCTCTGCTGGTGAATCTAGTGTCTTTTTCTATAAAATGAAAGGGGATTATTATCGG…	MASTKERENFVYIAKLAEQAERYEEMVEAMKNVAKLDVELTVEERNLLSVGYKNVVGAHRASWRILSSIEHKEESKGYDVNVKRIKEYRHKVESELSNICSDIMSIIDDHLIPSSSAGESSVFFYKMKGDYYRYLAEFKNGDERKEAADHSMEAYQTASTAAEGELPPTHPIRLGLALNFSVFYYEILNSPERACHLAKQAFDEAISELDTLNEESYKDSTLIMQLLRDNLTLWTSDIPEDGDEEHKVESSGAVGGEN*
P. patens	Pp|Pp1s137_194V6.1	Pp1s137_194V6	Pp1s137_194V6.1	ATGGCGACCGAGGCTCGGGAGGAGAATGTGTACATGGCCAAGTTGGCCGAGCAGGCCGAGCGATACGATGAAATGGTCGAGGCTATGGAGAAGGTAGCCAAGTCTGTTGACACGGAGGAGCTCACCGTCGAGGAGCGCAACCTGCTGTCCGTGGCTTACAAGAACGTGATTGGTGCCAGAAGGGCCTCGTGGAGAATTATCTCCTCAATCGAGCAGAAGGAGGAGAGCAAGGGTAACGAGGAGCACGTTGCCGCCATCAAGACGTATCGCGCCAAGGTGGAGTCTGAGTTGAGTGCCATTTGCGACAGTATTCTCAAGCTTCTGGATTCCCACTTGATCCCCACTTCTAGCACAGGGGAGTCTAAGGTTTTCTACCTCAAGATGAAGGGTGATTACCAC…	MATEAREENVYMAKLAEQAERYDEMVEAMEKVAKSVDTEELTVEERNLLSVAYKNVIGARRASWRIISSIEQKEESKGNEEHVAAIKTYRAKVESELSAICDSILKLLDSHLIPTSSTGESKVFYLKMKGDYHRYLAEFKTGAERKEAAEATLLAYKSAQDIALTELAPTHPIRLGLALNFSVFYYEILNSPDRACALAKQAFDEAIAELDTLGEESYKDSTLIMQLLRDNLTLWTSDMQDEVGADDKDAKIEEAEH*
	Pp|Pp1s137_232V6.1	Pp1s137_232V6	Pp1s137_232V6.1	ATGGCGACCGAGGCACGGGAGGAGAATGTGTACATGGCCAAGCTGGCCGAGCAGGCTGAGCGTTACGATGAGATGGTGGAGGCCATGGAGAAGGTAGCTAAGACTGTGGACACGGAGGAGCTCACCGTTGAGGAGCGCAACCTGCTGTCCGTGGCGTACAAGAACGTGGTTGGTGCCAGAAGGGCCTCGTGGAGGATTATTTCCTCGATCGAGCAGAAGGAGGAAAGCAAAAGCAATGACGAGCACGTTGCGGCCATCAAGGAATACCGCGCCAAGGTGGAGTCGGAGCTGAGCACCATTTGCGACAGTATTCTCAAGTTGTTGGATACCCATCTCATTCCTACTTCTAGCACTGGTGAGTCGAAGGTGTTTTACCTGAAGATGAAGGGAGATTATCAC…	MATEAREENVYMAKLAEQAERYDEMVEAMEKVAKTVDTEELTVEERNLLSVAYKNVVGARRASWRIISSIEQKEESKSNDEHVAAIKEYRAKVESELSTICDSILKLLDTHLIPTSSTGESKVFYLKMKGDYHRYLAEFKTGAERKEAAEATLLAYKSAQDIALTELAPTHPIRLGLALNFSVFYYEILSSPDRACTLAKQAFDEAIAELDTLGEESYKDSTLIMQLLRDNLTLWTSDMQDEVGADDKEKVVEAED*
	Pp|Pp1s140_61V6.1	Pp1s140_61V6	Pp1s140_61V6.1	ATGGCAACAGACTCGCGTGAAAGCAATGTTTACATGGCAAAGCTTGCAGAACAAGCTGAGCGCTATGACGAGATGGTGGAAGCAATGGAGAAAGTAGCTATGACTGCCGACATTGCAGAACTTACAATAGAAGAACGCAATTTGTTGTCGGTGGCTTACAAAAATGTCATCGGTGCAAGAAGAGCCTCGTGGAGGATTATTTCATCCATTGAACAAAAAGAAGAAGGAAAAGACAATGCAGAGTTTGCAGAAGTGATCAAAGCATATCGTGCTAAAGTGGAGTCAGAATTAAACACTATCTGTGGAGGTATTTTGAACCTTTTGGACAATCACCTCATTCCACCATCTGTATCAGGGGAGTCAAAAGTTTTTTATCTTAAAATGAAAGGGGACTATCAT…	MATDSRESNVYMAKLAEQAERYDEMVEAMEKVAMTADIAELTIEERNLLSVAYKNVIGARRASWRIISSIEQKEEGKDNAEFAEVIKAYRAKVESELNTICGGILNLLDNHLIPPSVSGESKVFYLKMKGDYHRYLAEFKTGAERKDAAEATLLAYKSAQDIALTNLAPTHPIRLGLALNFSVFYYEILNSPDRACSLAKQAFDEAIAELDTLGEESYKDSTLIMQLLRDNLTLWTSDLQVKYSISI*
	Pp|Pp1s140_63V6.1	Pp1s140_63V6	Pp1s140_63V6.1	ATGACGGAGCTACGAGAGGAAAATGTGTACATGGCTAAGCTCGCCGAGCAGGCGGAGCGGTACGATGAGATGGTGGAAGCCATGGAGAATGTGGTAAAGGCGGTGGAGAACGAGGAGCTGACCGTGGAGGAGCGGAACCTGTTGTCGGTGGCGTTTAAGAACGTGATTGGTGCGAGGAGGGCGTCGTGGCGGATCATCTCTTCCATCGAGCAGAAGGAAGAGGCCAAGGGGTCTGAGGAGCACGTCGCTGCTATTAAGGAGTACCGATCCAAAGTAGAGGCTGAGTTGAGCACCATCTGTGACACTATATTGAAGCTTTTGGACTCGCACCTGATCCCGTCCTCCACCTCGGGGGAGTCGAAGGTTTTTTACTTGAAAATGAAGGGAGACTATCACAGG…	MTELREENVYMAKLAEQAERYDEMVEAMENVVKAVENEELTVEERNLLSVAFKNVIGARRASWRIISSIEQKEEAKGSEEHVAAIKEYRSKVEAELSTICDTILKLLDSHLIPSSTSGESKVFYLKMKGDYHRYLAEFKAGAERKEAAEATLHAYKHAQDISTTELASTHPIRLGLALNFSVFYYEILVSPDRACHLAKQAFDEAISELDTLGEESYKDSTLIMQLLRDNLTLWTSDMQDDIGEEGKDSKVEDADDH*
	Pp|Pp1s201_25V6.1	Pp1s201_25V6	Pp1s201_25V6.1	ATGAGTGCGGAGAAGGAGCGCGAGAGCTATGTGTACATGGCCAAGCTCGCCGAGCAGGCGGAGCGTTACGACGAAATGGTGGAGTCGATGAAGAAAGTCGCGAAGCTTGACGTGGAACTTACAGTGGAGGAGCGAAATCTCTTGTCCGTGGGTTACAAGAATGTAATCGGAGCCCGGCGGGCGTCGTGGCGGATTATGTCCTCTATTGAACAGAAGGAGGATAGCAAGGGAAACTACCAGAACGTGAAGCGTATCAAGGACTACAGACACAAGGTGGAAGAGGAGCTGTCGAAGATCTGCAATGACATACTGTCGATCATTGATGGGCATTTGATTCCTTCGTCCAGCACGGGAGAGTCCACCGTGTTCTACTACAAAATGAAGGGAGACTACTACCGG…	MSAEKERESYVYMAKLAEQAERYDEMVESMKKVAKLDVELTVEERNLLSVGYKNVIGARRASWRIMSSIEQKEDSKGNYQNVKRIKDYRHKVEEELSKICNDILSIIDGHLIPSSSTGESTVFYYKMKGDYYRYLAEFKTGAERKEAADQSLKAYQAASNTAVTDLAPTHPIRLGLALNFSVFYYEILNSPERACHLAKQAFDEAIAELDTLSEESYKDSTLIMQLLRDNLTLWTSDLQDDVGDDQGKGDDMRPEEAE*
	Pp|Pp1s348_15V6.1	Pp1s348_15V6	Pp1s348_15V6.1	ATGAGTACGGAGAAGGAGCGCGAGAGCTATGTGTATATGGCGAAACTCGCCGAGCAGGCGGAGCGTTACGATGAGATGGTGGAGTCGATGAAGAAAGTGGCGAAGCTTGACGTGGAGCTGACGGTGGAGGAGCGCAATCTGCTGTCTGTGGGTTACAAGAACGTGATTGGAGCCCGGAGGGCGTCATGGCGGATCATGTCGTCGATCGAGCAGAAAGAGGAGAGCAAGGGCAACGAGCAGAACGTGAAGCGGATCAAGGAGTACAGGCACAAGGTGGAGGAAGAGCTTTCGAAGATTTGTCAGGACATACTGACGATCATCGACGAGCACTTGATTCCGTCGTCGAGCACGGGCGAGTCAACGGTGTTCTACTTCAAGATGAAGGGTGATTACTATCGG…	MSTEKERESYVYMAKLAEQAERYDEMVESMKKVAKLDVELTVEERNLLSVGYKNVIGARRASWRIMSSIEQKEESKGNEQNVKRIKEYRHKVEEELSKICQDILTIIDEHLIPSSSTGESTVFYFKMKGDYYRYLAEFKTGNERKEAADQSLKAYQAASNTATTDLAPTHPIRLGLALNFSVFYYEILNSPERACHLAKQAFDEAIAELDTLSEESYKDSTLIMQLLRDNLTLWTSDLQEEGGDDQPKGDDMRPEEAE*
	Pp|Pp1s348_9V6.1	Pp1s348_9V6	Pp1s348_9V6.1	ATGAGTACGGAGAAGGAGCGCGAGAGCTATGTGTATATGGCGAAACTCGCCGAGCAGGCGGAGCGTTACGATGAGATGGTGGAGTCGATGAAGAAAGTGGCGAAGCTTGACGTGGAGCTGACGGTGGAGGAGCGCAATCTGCTGTCTGTGGGTTACAAGAACGTGATTGGAGCCCGGAGGGCGTCATGGCGGATCATGTCGTCGATCGAGCAGAAAGAGGAGAGCAAGGGCAACGAGCAGAACGTGAAGCGGATCAAGGAGTACAGGCACAAGGTGGAGGAAGAGCTTTCGAAGATTTGTCAGGACATACTGACGATCATCGACGAGCACTTGATTCCGTCGTCGAGCACGGGCGAGTCAACGGTGTTCTACTTCAAGATGAAGGGTGATTACTATCGG…	MSTEKERESYVYMAKLAEQAERYDEMVESMKKVAKLDVELTVEERNLLSVGYKNVIGARRASWRIMSSIEQKEESKGNEQNVKRIKEYRHKVEEELSKICQDILTIIDEHLIPSSSTGESTVFYFKMKGDYYRYLAEFKTGNERKEAADQSLKAYQAASNTATTDLAPTHPIRLGLALNFSVFYYEILNSPER*
	Pp|Pp1s46_127V6.1	Pp1s46_127V6	Pp1s46_127V6.1	ATGAGTACGGAGAAGGAGCGCGAGAGCTATGTGTACATGGCCAAGCTCGCCGAGCAGGCGGAGCGTTACGATGAGATGGTGGAATCGATGAAGAAGGTTGCCAAGCTTGATGTGGAGCTGACAGTAGAGGAGCGAAATCTCTTGTCCGTGGGTTATAAGAATGTCATCGGAGCCCGGAGGGCGTCATGGCGGATCATGTCATCCATCGAACAGAAGGAGGAGAGCAAAGGTAACGAACAGAATGTTAAACGCATCAAGGACTACAGACACAAGGTGGAGGAGGAGCTGTCGAAGATCTGCAATGATATCCTGTCTATCATCGACGGACACCTGATTCCGTCGTCCAGCACGGGAGAGTCCACTGTGTTCTACTATAAAATGAAGGGAGATTACTATCGG…	MSTEKERESYVYMAKLAEQAERYDEMVESMKKVAKLDVELTVEERNLLSVGYKNVIGARRASWRIMSSIEQKEESKGNEQNVKRIKDYRHKVEEELSKICNDILSIIDGHLIPSSSTGESTVFYYKMKGDYYRYLAEFKTGNERKEAADQSLKAYQAASSTAVTDLAPTHPIRLGLALNFSVFYYEILNSPERACHLAKQAFDEAIAELDTLSEESYKDSTLIMQLLRDNLTLWTSDLQDEGGDDQGKGDDMRPEEAE*
	Pp|Pp1s67_176V6.1	Pp1s67_176V6	Pp1s67_176V6.1	ATGAGCACGGAGAAGGAGCGTGAGAGCCAGGTGTACATGGCCAAGCTCGCCGAGCAGGCGGAGCGATACGATGAGATGGTGGAGTCGATGAAGAAAGTGGCGAAGCTTGATGTGGAGCTGACAGTAGAGGAGCGAAATCTCTTGTCTGTGGGTTACAAGAATGTGATTGGTGCCCGGAGGGCGTCATGGCGGATCATGTCGTCGATCGAGCAGAAGGAGGAGAGCAAGGGTAACGAACAGAACGTGAAGCGTATCAAGGATTACAGGCACAAGGTGGAGGAGGAGCTGTCTAAGATATGTCAGGACATATTGACCATTATCGATGAGCACTTGATTCCATCGTCGAGCACTGGCGAGTCAACAGTCTTTTATTACAAGATGAAGGGTGATTACTATCGT…	MSTEKERESQVYMAKLAEQAERYDEMVESMKKVAKLDVELTVEERNLLSVGYKNVIGARRASWRIMSSIEQKEESKGNEQNVKRIKDYRHKVEEELSKICQDILTIIDEHLIPSSSTGESTVFYYKMKGDYYRYLAEFKTGNDRKEAADQSLKAYQAASNTATTDLAPTHPIRLGLALNFSVFYYEILNSPERACHLAKQAFDEAIAELDTLSEESYKDSTLIMQLLRDNLTLWTSDLQEEGGDDQPKGDDMRGDDGK*
	Pp|Pp1s73_133V6.1	Pp1s73_133V6	Pp1s73_133V6.1	ATGGCGACGGAGGTGCGTGAGGAGAATGTGTACATGGCCAAGCTGGCCGAGCAGGCCGAGCGTTACGATGAGATGGTGGAGGCCATGGAGAAGGTGGCCAAGACCGTCGATACGGAGGAGCTTACCGTCGAGGAGCGCAACTTGTTGTCTGTTGCTTACAAGAACGTGATTGGCGCTCGGAGGGCGTCGTGGAGGATCATTTCCTCCATCGAGCAGAAGGAGGAGAGCAAGGGCAACGACGAGCACGTTGCGGCCATCAAGGAGTACCGTGGCAAGGTGGAATCGGAATTGAGTACCATCTGTGATGGTATTCTCAAGCTATTGGATACCCATCTGATCCCTACTTCTAGCTCTGGGGAGTCTAAGGTTTTCTACTTGAAGATGAAGGGTGATTATCAC…	MATEVREENVYMAKLAEQAERYDEMVEAMEKVAKTVDTEELTVEERNLLSVAYKNVIGARRASWRIISSIEQKEESKGNDEHVAAIKEYRGKVESELSTICDGILKLLDTHLIPTSSSGESKVFYLKMKGDYHRYLAEFKTGAERKEAAEATLLAYKSAQDIALTELAPTHPIRLGLALNFSVFYYEILNSPDRACTLAKQAFDEAIAELDTLGEESYKDSTLIMQLLRDNLTLWTSDMQDEVGAEDKDTKVDDVEN*
	Pp|Pp1s73_90V6.1	Pp1s73_90V6	Pp1s73_90V6.1	ATGGCGACGGAGGCGCGCGAGGAGAATGTGTACATGGCCAAGCTGGCCGAGCAGGCCGAGCGCTACGACGAGATGGTGGAGGCCATGGAGAAGGTGGCCAAGACCGTCGACACCGAGGAGCTCACCGTCGAAGAGCGCAACTTGTTGTCTGTGGCTTACAAGAACGTGATTGGCGCTCGGAGGGCGTCGTGGAGGATCATCTCCTCCATCGAGCAGAAGGAGGAGAGCAAGGGAAACGACGAGCACGTTTCCGCCATCAAGGAGTACCGTGGCAAGGTGGAGTCTGAGTTGAGCACCATCTGTGACAGTATTCTTAAGCTTCTGGATACCCACCTGATCCCTACTTCTAGCTCTGGGGAGTCGAAAGTTTTCTACTTGAAGATGAAGGGTGATTATCAC…	MATEAREENVYMAKLAEQAERYDEMVEAMEKVAKTVDTEELTVEERNLLSVAYKNVIGARRASWRIISSIEQKEESKGNDEHVSAIKEYRGKVESELSTICDSILKLLDTHLIPTSSSGESKVFYLKMKGDYHRYLAEFKTGAERKEAAEATLLAYKSAQDIALTELAPTHPIRLGLALNFSVFYYEILNSPDRACTLAKQAFDEAIAELDTLGEESYKDSTLIMQLLRDNLTLWTSDMQDEVGPEVKDAKVDDAEH*
S. bicolor	Sb|Sb05g021020.1	Sb05g021020	Sb05g021020.1	ATGTCGCCGTCGGAGCCGACGCGGGAGGAGAGCGTGTACATGGCCAAGCTGGCGGAGCAGGCGGAGCGGTACGAGGAGATGGTCGAGTTCATGGAGCGCGTGGCGCGCTCCGCGGGCGGCGCGGGGGGCGGGGAGGAGCTCTCCGTGGAGGAGCGCAACCTGCTGTCCGTCGCCTACAAGAACGTCATCGGCGCCCGCAGGGCCTCGTGGCGGATCATCTCCTCCATCGAGCAGAAGGAGGAGGGCCGCGGGAACGAGGCGCACGCCGCCTCCATCCGCGCCTACCGCTCCAAGATCGAGGCCGAGCTCGCCCGCATCTGCGACGGCATCCTCGCGCTGCTCGACTCCCACCTCGTCCCGTCCGCCGGCGCCGCCGAGTCCAAGGTCTTCTACCTCAAG…	MSPSEPTREESVYMAKLAEQAERYEEMVEFMERVARSAGGAGGGEELSVEERNLLSVAYKNVIGARRASWRIISSIEQKEEGRGNEAHAASIRAYRSKIEAELARICDGILALLDSHLVPSAGAAESKVFYLKMKGDYHRYLAEFKSGAERKDAAESTMNAYKAAQDIALADLAPTHPIRLGLALNFSVFYYEILNSPDRACNLAKQAFDEAISELDSLGEESYKDSTLIMQLLRDNLTLWTSDTNEDGGDEIKEAAAPKESTEGQ*
	Sb|Sb05g024160.1	Sb05g024160	Sb05g024160.1	ATGGAGGAGCGGGAGAAGCTCGTGTGCCTGGCCAAGCTCGCCGAGCAGGCGGAGCGATACGACGATATGGTGGAATTCATGAAGAATCTTGCTAGGATGGATGTGGACATGAGTGCTGAAGAAAGGCATTTGTTCTCAGTTGGTTTCAAGAACACTATCGGGGCAAAGAGAGCATCGTGGAGAATCATTTGTTCACATGAGCAAAAGGTCACAACTGATCGTCAGACTGGTGTGATGATAGATGCCTATAAGAAGATAGTAGAAGATGAACTAAGGAAGGTTTGCAATGAAGTATTGTCAGTCATCGCTATTCACTGCCTTCCCTTGGCCAATACGAGTGAAAATGTCGTATTCTTTTATAAGATGAAAGGTGACTACTACCGATACTTGGCTGAATTT…	MEEREKLVCLAKLAEQAERYDDMVEFMKNLARMDVDMSAEERHLFSVGFKNTIGAKRASWRIICSHEQKVTTDRQTGVMIDAYKKIVEDELRKVCNEVLSVIAIHCLPLANTSENVVFFYKMKGDYYRYLAEFSSGTEKKAASDQSLMAYQHAMVVASSELSPAHQIRLGLALNLSVFFYEIMNSHERACQVAKQAFNEALTEINSGEGVYKDSTLMMQLLKDNLALWTSELTGGEASKDNDVDMEG*
	Sb|Sb06g019100.1	Sb06g019100	Sb06g019100.1	ATGGCATCAGCAGAGCTTTCCCGTGAGGAAAATGTGTACATGGCCAAGCTCGCGGAGCAGGCAGAGAGGTACGAGGAGATGGTTGAGTTCATGGAGAAGGTAGCCAAGACTGTTGACTCTGAGGAGCTCACTGTGGAGGAGCGCAACCTCCTGTCTGTTGCATACAAGAATGTCATTGGAGCCCGCCGCGCCTCATGGCGCATCATCTCCTCCATTGAGCAGAAGGAGGAGGGCCGTGGCAATGAGGACCGTGTAACACTCATCAAGGACTACCGTGGCAAGATTGAGACTGAGCTCACCAAGATCTGCGATGGCATCCTCAAGCTGCTCGAGTCCCACCTTGTGCCCTCTTCAACTGCTCCCGAGTCCAAGGTCTTCTATCTCAAGATGAAGGGTGAC…	MASAELSREENVYMAKLAEQAERYEEMVEFMEKVAKTVDSEELTVEERNLLSVAYKNVIGARRASWRIISSIEQKEEGRGNEDRVTLIKDYRGKIETELTKICDGILKLLESHLVPSSTAPESKVFYLKMKGDYYRYLAEFKTGAERKDAAENTMVAYKAAQDIALAELAPTHPIRLGLALNFSVFYYEILNSPDRACSLAKQAFDEAISELDTLSEESYKDSTLIMQLLRDNLTLWTSDISEDPAEEIREAPKRDSSEGQ*
	Sb|Sb07g020990.1	Sb07g020990	Sb07g020990.1	ATGTCGAGGGAGGAGAATGTTTACATGGCCAAGCTGGCTGAGCAGGCTGAAAGGTATGAGGAGATGGTTGAGTATATGGAGAAGGTGGCCAAGACTGTAGATGTTGAAGAGCTCACTGTTGAGGAGCGGAACCTCCTGTCTGTCGCATACAAGAATGTCATTGGGGCTCGCCGTGCTTCATGGCGCATTGTCTCTTCCATTGAACAGAAGGAGGAGTCTCGTAAGAACGAAGAGCATGTGAACCTTATCAAGGAATACCGTGGGAAGATTGAGGCTGAACTGAGCAACATCTGTGATGGTATCCTGAAGCTACTTGACTCCCACCTAGTGCCTTCTTCTACTGCTGCCGAATCAAAGGTCTTCTACCTCAAGATGAAGGGTGACTATCACAGGTATCTT…	MSREENVYMAKLAEQAERYEEMVEYMEKVAKTVDVEELTVEERNLLSVAYKNVIGARRASWRIVSSIEQKEESRKNEEHVNLIKEYRGKIEAELSNICDGILKLLDSHLVPSSTAAESKVFYLKMKGDYHRYLAEFKTGAERKESAESTMVAYKAAQDIALAELAPTHPIRLGLALNFSVFYYEILNSPDKACNLAKQAFDEAISELDTLGEESYKDSTLIMQLLRDNLTLWTSDLTEDGADECKEASKGDAGEGQ*
	Sb|Sb07g025680.1	Sb07g025680	Sb07g025680.1	ATGTCGCGGGAGGAGAATGTCTACATGGCCAAGCTGGCTGAGCAAGCAGAACGGTATGAGGAAATGGTTGAGTACATGGAGAAGGTGGCTAAGACCGTTGATGTGGAAGAGCTCACCGTTGAGGAGCGTAACCTCCTATCTGTTGCCTACAAGAATGTGATTGGGGCCCGCCGTGCCTCATGGCGGATTGTCTCCTCCATCGAGCAGAAGGAGGAGTCCCGCAAGAATGAGGAACATGTTGCTCAGATTAAGGAGTACCGTGGCAAGATTGAGGCTGAATTGAGCAACATTTGTGATGGTATCCTGAAGCTGCTTGACTCGCACCTTGTGCCTTCCTCCACTGCTGCAGAGTCGAAGGTGTTTTACCTCAAGATGAAGGGTGATTATCACAGGTACCTT…	MSREENVYMAKLAEQAERYEEMVEYMEKVAKTVDVEELTVEERNLLSVAYKNVIGARRASWRIVSSIEQKEESRKNEEHVAQIKEYRGKIEAELSNICDGILKLLDSHLVPSSTAAESKVFYLKMKGDYHRYLAEFKTGAERKESAESTMVAYKAAQDIALAELAPTHPIRLGLALNFSVFYYEILNSPDKACNLAKQAFDEAISELDTLGEESYKDSTLIMQLLRDNLTLWTSDITEEGTEEGKEASKGDAE*
	Sb|Sb07g029110.1	Sb07g029110	Sb07g029110.1	ATGGCCGCCGCCGCCGCCGGCACCCGGGAGGAGATGGTCTACATGGCCAAGCTAGCGGAGCAGGCGGAGCGGTACGAGGAGATGGTCGACTTCATGGAGAAGGTCGTGGCGGCCGCCGCGTCCTCCGAGCTCACCGTCGAGGAGCGCAACCTGCTCTCCGTCGCCTACAAGAACGTCATCGGCGCGCGCAGGGCGTCCTGGCGCATCGTATCCTCCATCGAGCACAAGGAGGAGACGCGGGGCGCAGCGGGCCACGCCGCTGCCGCCAGAGGGTACCGCGCCCGCGTCGAGGCTGAGCTCTCCGGGATCTGCGCGGGCATCCTCCGCCTCCTCGACGACCGCCTCGTCCCCGCTGCCGCCGCCGTTGATGCTAAGGTCTTCTACCTTAAGATGAAGGGG…	MAAAAAGTREEMVYMAKLAEQAERYEEMVDFMEKVVAAAASSELTVEERNLLSVAYKNVIGARRASWRIVSSIEHKEETRGAAGHAAAARGYRARVEAELSGICAGILRLLDDRLVPAAAAVDAKVFYLKMKGDYHRYLAEFKTAAERKDAADSTLAAYQAAQDIAVKELPPTHPIRLGLALNFSVFYYEILNSPDRACSLAKQAFDEAISELDTLGEESYKDSTLIMQLLRDNLTLWTSDMQEDGSDEMRDASKPDDE*
