# Supplementary material for: Genome-Wide Identification, Classification, and Expression Analysis of 14-3-3 Gene Family in Populus
Source: PLoS One. 2015 Apr 13;10(4):e0123225. doi: 10.1371/journal.pone.0123225 (PMC4395111; doi:10.1371/journal.pone.0123225)
Supplement: S2 Table — (XLSX) [file pone.0123225.s005.xlsx]

## Sheet: TabS
S2_Table. Probe sets corresponding to Populus 14-3-3 genes.
Gene	Gene ID	Corresponding Affymetrix ID	Corresponding NimbleGen ID
PtGRF13	Potri.001G125600	PtpAffx.220141.1.S1_at	TREE0002S00037796
PtGRF9a	Potri.001G392200	NA	TREE0002S00038236
PtGRF11a	Potri.002G097500	Ptp.2085.3.S1_at	TREE0002S00003950
		PtpAffx.10393.3.S1_at
PtGRF1/2/4a	Potri.002G099800	PtpAffx.936.1.S1_s_at	TREE0002S00000320
		PtpAffx.936.4.S1_at
		PtpAffx.936.4.S1_s_at
PtGRF6/8a	Potri.002G103800	PtpAffx.11586.1.A1_s_at	TREE0002S00005764
PtGRF3/5/7a	Potri.004G101700	PtpAffx.4277.1.S1_a_at	NA
PtGRF6/8b	Potri.005G157700	Ptp.7537.1.S1_at	TREE0002S00002633
		Ptp.7537.1.S1_s_at
		Ptp.7537.1.S1_x_at
PtGRF1/2/4b	Potri.005G162400	Ptp.3867.1.S1_s_at	TREE0002S00020613
		PtpAffx.936.2.A1_at
PtGRF11b	Potri.005G164500	Ptp.2085.2.S1_s_at	NA
		PtpAffx.10393.1.S1_a_at
		PtpAffx.10393.2.S1_at
PtGRF12a	Potri.008G095000	Ptp.1930.1.S1_s_at	TREE0002S00018882
		Ptp.6519.1.S1_s_at
		PtpAffx.207892.1.S1_at
PtGRF12b	Potri.010G159300	PtpAffx.20402.2.A1_s_at	TREE0002S00004512
PtGRF9b	Potri.011G110900	Ptp.5077.1.S1_at	TREE0002S00001230
		Ptp.5077.1.S1_x_at
PtGRF3/5/7b	Potri.017G113300	Ptp.5592.1.S1_at	TREE0002S00030413
PtGRF3/5/7c	Potri.T147900	NA	NA
NA: Not Avaliable
