# Supplementary material for: Genome-Wide Identification, Classification, and Expression Analysis of 14-3-3 Gene Family in Populus
Source: PLoS One. 2015 Apr 13;10(4):e0123225. doi: 10.1371/journal.pone.0123225 (PMC4395111; doi:10.1371/journal.pone.0123225)
Supplement: S3 Table — (XLSX) [file pone.0123225.s006.xlsx]

## Sheet: TabS
S3_Table. The sequences of qRT-PCR primers.
Gene	Forward primers	Reverse primers
PtGRF1/2/4a	TACAAAGCCGCTCAGGACATT	CAAAGAGTAAGATTGTCACGAAGGA
PtGRF1/2/4b	TGCTTACAAATCTGCTCAGGATATC	CTTGTATGACTCCTCGCCCAAT
PtGRF3/5/7a	AAAGTTGCAAAGACAGTTGATTCG	GCTGAGCTCAGCTTCAATTTTG
PtGRF3/5/7b	ATGAGATCCTTAACTCTCCTGATCG	TTGATGCGTCCTTGATCTCATC
PtGRF3/5/7c	CCTGATCGTGCTTGCAGTCTT	GAGAGAGAGAGAGAGAGAGACCGTG
PtGRF6/8a	TGATATTTGTGCTAGTATTCTGAGGC	AGCATCCTGAGCGGCCTTA
PtGRF6/8b	CTGATGTTTGTGCTAGTATTTTGAGGT	GCAATATCCTGAGCAGCCTTG
PtGRF9a	GATGCGATGAAGAAAGTAGCAAAG	CATGATATCATGGCAAATGCCT
PtGRF9b	CCATGAAGAAAGTGGCGAAA	ATGATATCATTGCAAACGCCA
PtGRF11a	GCCTGGCACTCAACTTTTCC	TGGGTTCAACAGTTCGAATATCA
PtGRF11b	TGGCCTGGCTCTAAACTTCTCT	GGTTCATCAGCTGCAGATTGC
PtGRF12a	AGGGATACCGCCAGAAGGTG	TTTAATGACTGATCGGCTGCG
PtGRF12b	TCTACTATGAGATCATGAATTCTCCG	GGCAGGCTTTTCCCTTGATC
PtGRF13	GGAGTATAGACGGAAGATTGAGTCC	AGCCTTCTCCATCTCGATGC
PtActin	GTGCTTCTAAGTTCCGAACAGTGC	GACTACCAAAGTGTCTGACCACCA
PtTublin	GATTTGTCCCTCGCGCTGT	TCGGTATAATGACCCTTGGCC
